# Supplementary material for: Molecular evolution and expression of opsin genes in Hydra vulgaris
Source: BMC Genomics. 2019 Dec 17;20:992. doi: 10.1186/s12864-019-6349-y (PMC6918707; doi:10.1186/s12864-019-6349-y)
Supplement: Supplementary file 4 — Additional file 4: Table S1. Assigned H. vulgaris opsin gene names and locations. Table S2. H. vulgaris opsin sequences and GenBank accession numbers. Table S3. Single cell clustering for phototransduction genes. [file 12864_2019_6349_MOESM4_ESM.xlsx]

## Sheet: Table S1
Table 1. Assigned H. vulgaris opsin gene names and locations.
Opsin gene names	Gene ID	PIA names	scaffold	start	end	Retinal-binding lysine
HvOpA1	MSTRG.16185	N/A	Sc4wPfr_439	4141339	4152332	No
HvOpB1	MSTRG.11550	N/A	Sc4wPfr_303	283553	284533	No
HvOpC1	MSTRG.7368	CNOPa3	Sc4wPfr_200	1182256	1183239	Yes
HvOpC2	MSTRG.7383	CNOPa1	Sc4wPfr_200	1663914	1664843	Yes
HvOpC3	MSTRG.7388	CNOPa4	Sc4wPfr_200	1884612	1885589	Yes
HvOpC4	MSTRG.7389	CNOPa5	Sc4wPfr_200	1887767	1888699	Yes
HvOpC5	MSTRG.7390	CNOPa2	Sc4wPfr_200	1915315	1916244	Yes
HvOpD1	MSTRG.5675	CNOPb5	Sc4wPfr_17	1311261	1353095	Yes
HvOpD2	MSTRG.5676	N/A	Sc4wPfr_17	1355155	1374835	Yes
HvOpD3	MSTRG.5677	CNOPd6	Sc4wPfr_17	1374872	1375777	Yes
HvOpD4	MSTRG.5705	N/A	Sc4wPfr_17	2218119	2219532	No
HvOpD5	Sc4wPfr_126.2.g29215	CNOPe4/HmOps2	Sc4wPfr_126.2	49481	50071	Yes
HvOpD6	Sc4wPfr_126.2.g29332	CNOPe3	Sc4wPfr_126.2	2979799	2980638	Yes
HvOpD7	MSTRG.4306	CNOPg1	Sc4wPfr_144.3	542573	543541	Yes
HvOpD8	Sc4wPfr_144.3.g33748	CNOPh2	Sc4wPfr_144.3	1004179	1014236	Yes
HvOpD9	Sc4wPfr_161.g25552	CNOPd4	Sc4wPfr_161	296470	297429	No
HvOpD10	MSTRG.5080	CNOPd4	Sc4wPfr_161	492099	493013	Yes
HvOpD11	MSTRG.5269	CNOPb1	Sc4wPfr_163	384622	385503	Yes
HvOpD12	Sc4wPfr_172.1.g1595	N/A	Sc4wPfr_172.1	435842	436813	Yes
HvOpD13	MSTRG.5806	N/A	Sc4wPfr_172.1	1091011	1091533	Yes
HvOpD14	MSTRG.5807	N/A	Sc4wPfr_172.1	1140740	1141678	Yes
HvOpD15	MSTRG.5808	N/A	Sc4wPfr_172.1	1212672	1213643	Yes
HvOpD16	MSTRG.7205	CNOPc1	Sc4wPfr_199	1035194	1036081	Yes
HvOpD17	MSTRG.7206	CNOPc2	Sc4wPfr_199	1077869	1080330	Yes
HvOpD18	MSTRG.7207	CNOPc3	Sc4wPfr_199	1117945	1118892	Yes
HvOpD19	MSTRG.7211	CNOPd7	Sc4wPfr_199	1177066	1177992	Yes
HvOpD20	MSTRG.11532	N/A	Sc4wPfr_302.1	264480	270016	Yes
HvOpD21	MSTRG.12554	N/A	Sc4wPfr_330	651112	652023	Yes
HvOpD22	MSTRG.12687	CNOPb4	Sc4wPfr_338	667669	668538	Yes
HvOpD23	MSTRG.12688	CNOPb4-like	Sc4wPfr_338	692964	736346	Yes
HvOpD24	MSTRG.12692	CNOPb3	Sc4wPfr_338	840409	848676	Yes
HvOpD25	Sc4wPfr_361.g20343	N/A	Sc4wPfr_361	457546	471979	Yes
HvOpD26	MSTRG.13674	N/A	Sc4wPfr_363.3	382518	383429	No
HvOpD27	MSTRG.17058	CNOPg6	Sc4wPfr_475.1	1803714	1804643	Yes
HvOpD28	MSTRG.17490	CNOPd3	Sc4wPfr_489.2	1250664	1282393	Yes
HvOpD29	MSTRG.18376	CNOPd5	Sc4wPfr_521	5104	68673	Yes
HvOpD30	MSTRG.19058	CNOPf1	Sc4wPfr_558.1	1829290	1830213	Yes
HvOpD31	MSTRG.19059	CNOPf3	Sc4wPfr_558.1	1869622	1870602	Yes
HvOpD32	MSTRG.22197	CNOPb2	Sc4wPfr_704	358059	359015	Yes
HvOpD33	MSTRG.22697	CNOPf4	Sc4wPfr_727	325518	326441	Yes
HvOpD34	Sc4wPfr_963.g15308	N/A	Sc4wPfr_963	31788	33022	Yes
HvOpD35	MSTRG.2773	CNOPg3	Sc4wPfr_1241	374947	375864	Yes
HvOpD36	MSTRG.3228	CNOPg2	Sc4wPfr_1303	1240497	1241674	Yes
HvOpD37	MSTRG.3665	CNOPd2	Sc4wPfr_1357.1	245113	246048	Yes
HvOpD38	MSTRG.6880	CNOPh4	Sc4wPfr_1909	21937	22641	Yes

## Sheet: Table S2
Table S2. H. vulgaris opsin sequences and GenBank accession numbers.
Opsin gene names	nucleotide sequence	Amino acid sequence	GenBank Accession
HvOpA1	ATGGAGCACGAAACATGGATATCTTTGCTATGGACAAAACCTATTGCGTCAAGTTTCATTTGTTTGATTCTTTTTACTGCTTTAACAAACATTTACGTAGTATGGAGCATATATAAAAAAAGAAACTTAAGAAATTCGAGTACAGCAATTATTGTAGCAAATTTAGCGTGTGTAGATATTCTGGTAACGCTAAAAGATTTGCCAACCTTTTTTTCTGTAGCTGTTAGTGGACATTGGGTGTTTGAAGAATCTTGGTGTGCGTCTTACGGATTAACAAACGTTATTTTTATAGTTGTTTCTGTTTCTACTCTAGTAACAATAACAACGGATAAATTTTCACGATTAAGGGAAATGGCGATACCCCAAGAGCACCCTTCTTCTCACACACACCACCCTCTT…	MEHETWISLLWTKPIASSFICLILFTALTNIYVVWSIYKKRNLRNSSTAIIVANLACVDILVTLKDLPTFFSVAVSGHWVFEESWCASYGLTNVIFIVVSVSTLVTITTDKFSRLREMAIPQEHPSSHTHHPLILGYVIAHTTLSYSLSLLWSKYVFVTRKSFCRVEWPPRNGLSATFLSSFVFIVPVSFLIYNLLYTTVLKVNDCEKVKIEANPYEQKAQHQLHIAVSIFLLSWTPYVLESIISSHSQISPLTACRMSLFLYEFRPLVIF*	MN822248
HvOpB1	CTGCGATACCACAAACGTACTTTTAAATGTCACGTATGGATAGCTTTATCAGTTTTTGACTTTGTTCGAAATGTTTTTGAAGCTCCTTTAGAAATTGATGCTATTTTTTATGGAAAGTACCGACTAAGCATAGAATGTTCTGTAATTGGCTATTGCAGTAAATTTTTAGAACTTTCCTCAATTGGAATGTTAACCGTTATTGTTGGTGAACGCTACATCAGTATTTGTCACCCAGGAATGTTAATAAGATATTATGGAAAAAGAGCTTTCTCGTTTACTTGCGTCTCATTTTGTATATTTTATGCCGCATTTTGGTCATTTATGCCTTTTTTTGGAATCGGCGAATTTGTGAACCATGGCGAGTATTGTTATCTTCAAAATATAACCAAGCCAAGCGTG…	LRYHKRTFKCHVWIALSVFDFVRNVFEAPLEIDAIFYGKYRLSIECSVIGYCSKFLELSSIGMLTVIVGERYISICHPGMLIRYYGKRAFSFTCVSFCIFYAAFWSFMPFFGIGEFVNHGEYCYLQNITKPSVVFMYKLSLLAFAVLLPVFILFYCSILTLREFKQAKERTINVFGNVYLANDCQKEEKEALLLIIMTVIMALTWVSYYTIHLVLANHAINKKVIFTGEIFSQLTTVSTPFFLILTDKGFKATLSRVFLRIFHKISFKTKRHVTVTSTQLFKINKNIKEKKYSSQYTSRVGKFTRHSEIEMDHKIQFEDVMRNVTK*	MN822249
HvOpC1	ATGGCGTCAGTTATTATACTTTTATCATTTTTATGTGGTTTTTCTGTCGTACTGAATGCTACCGTTGTCTTAGCAATATTTTTAAAAAGAAAATCCAAGGGAATGAGAGATATAATTTTGATGAGCCTTGCTATATGTGACGGTGTACAATGCACTTTAGGTTTTCCAGTTGAGCTTTATGGCTTCTCTAACTTAAACAGTCCTTTGCAAAATGAATATTTGTGTAAAGCAAACGGTTTTATTGTAATGTACCTTGCTTTGACTGCAATCTCCCATTTGGTTTGTTTGTGTGTATACCGTTTTTTATCAATTGTATACCCACTAAAAATACAGAAATTCTTTTTAGATTCTAGAAGGGAGGCATTACTTTTTATTCTATTTTGTTGGATTTATGGATTT…	MASVIILLSFLCGFSVVLNATVVLAIFLKRKSKGMRDIILMSLAICDGVQCTLGFPVELYGFSNLNSPLQNEYLCKANGFIVMYLALTAISHLVCLCVYRFLSIVYPLKIQKFFLDSRREALLFILFCWIYGFFWSVTPLLGWNEIIREKEDTHRCSINLNPEDNNKRSYLYSLMVFCYFIPLVIIIFCSLRVHFELSKMLKLCKHISGREASITKETYKLERQDFISISLIVSSFFIVWTPYTICVIFSSLRSSLPTGLLTYSALFAKSSTILNPVIYCLMYKEYRETLQSEYRKIFKSSVVAPFTERSQTAALSTLSSHGDASFT*	MN822250
HvOpC2	ATGGCATTTGTTTTTATTATCGTATTTTTATCGTTCTTATGTGGATTTTCTGTGATATTAAACGTCACTGTAGTCTTAACCATACTAGCAAAGGGAAACACTAAAAACACTCGAGATGTAATTTTGATGAGTCTTGCAATATGTGATGGCGTACAGTGCACTATAGGATATCCGGTCGAACTGTTTGGTTATGCTAATTACAAAAATCCATCACTATCCGAAAAGTTTTGCAAACCGAGTGGTTTCATTGTTATGTACCTTGCCTTAACTGCTATTGCACATTTGGTTTGTTTATGTATATATCGCTATTTAACTATTGTATATCCACTAAAACTACAGATATTTCTCACAAAATCGAATTGGAGTGCATGTGGTTGTATTGCCTTTTGCTGGATCTAT…	MAFVFIIVFLSFLCGFSVILNVTVVLTILAKGNTKNTRDVILMSLAICDGVQCTIGYPVELFGYANYKNPSLSEKFCKPSGFIVMYLALTAIAHLVCLCIYRYLTIVYPLKLQIFLTKSNWSACGCIAFCWIYGLFWSLSPLLGWNEIVREKQDTYRCSINLYPDNEIKSSYLYALAIFCYLIPLIIIIYCSLKVRSELRNMLKMCKQISGVEANITKVTYRIEKQDFISVSFIIASFFTVWTPYAVCVFYLTIGKKLPPSFLTYCALFAKSSTILNPIIYCLMYKKFRQTLQSKFGKLFNNPTVTPAV*	MN822251
HvOpC3	ATGGCATTGGTTTCTATTATCGTGCTGTTATCTTTTTTTTGCGGATTGTCATTCGTATTAAACGCGACGGTTATTTTTGTGGTACTTTCAAAAAGTTCTATAGACGCACGTGAGACAATATTAATGAGTCTTGCAGTATGCGATGGTTTGCAGAGCATTATTGGGTTTCCAAACGAGATTTATGGGTATGTCAACAAAGATAATCCGTTTAAAAGTGAAAGTTTATGCAAAACAAGTGGCTTTGTTGTAATGTGCTTAGCAATAACTGCTATCTCACACTTAGTTAGTTTATGTATATACCGATACGCAGCCATTGTATATCCTATGGAAACACAAGTGTTTGTTACTAGCCCTATTAAAGTTACTTTATACTTAGTATTACCAAATTGGATTTACGGA…	MALVSIIVLLSFFCGLSFVLNATVIFVVLSKSSIDARETILMSLAVCDGLQSIIGFPNEIYGYVNKDNPFKSESLCKTSGFVVMCLAITAISHLVSLCIYRYAAIVYPMETQVFVTSPIKVTLYLVLPNWIYGLFWSITPFLGWNEIVREKQDTYRCSINLYPNDQIKQSYLYALTIFCYFLPLSIIIYCIIKVHLELRCMLKLGKQISGADASITKATYKLEKEHFISVFLIVVSFFTVWTPYFICVCFLVYGRSLPSGFLTYCALFAKSSTIINPIVYCIVYKEFRQTAISKVRKLLRRPAVAPMLVSQLSTAAAPTLALSGL*	MN822252
HvOpC4	ATGGCTTCTTTGTTTATAATTGTATTGCTGTCTTGTTTATGTGGTTTATCTGTTACTCTAAACGTTACCGCTGTTATTGCAATTATCTCAACTAAAAAAAATAAAGATGTGTGCGATGTAATTTTGATGAGTCTTGCAGTATCTGATGGCGTTGAATGCATATTTGGATTTTCCGTTGAACTCTACGGTTATGCTACAAAAGGCAAAACGTTACAAAACGAAACCTTGTGTAAAATAAACGGGTTTATTGTAATGTATCTTGCTCTGACTTCAATCTCTCATTTGGTTTGTTTATGTCTATATCGTTACATACTAATTGTACACTCGTTAAAAGCACAGAGGTATTTAACAAATGTTAAACAAAGCGCATTATACTTTATAATACCAAGTTGGATTTAC…	MASLFIIVLLSCLCGLSVTLNVTAVIAIISTKKNKDVCDVILMSLAVSDGVECIFGFSVELYGYATKGKTLQNETLCKINGFIVMYLALTSISHLVCLCLYRYILIVHSLKAQRYLTNVKQSALYFIIPSWIYGLFWSIAAISGWNEIIREKVDTHRCTINMSPDDELKRSYLYSLTVFCFLVPVVIIIYCSLKVHLKLQNMWKLCVQISGEYAAITKATYKLERKHFIFLGLIIGSFFVVWTPYALCVFFLALQIKLPRVLLTYSALFAKSSTIINPTISCIIYKEYFQILRIKVQKLFRNNIVSPANL*	MN822253
HvOpC5	ATGGCTGCTCCTGTGATTGGACTGCTGTCTTTTTTATGTGGGCTATCTGTCTCATTAAACGTTACTGTCGTCGTCACAATAATTTCAAAGAAAAACACAAAAGATATGCGTGATATAATCATAATGAGTCTTGCTATATGTGATGGTGTGGAATGTACTTTAGGCTATCCTGTTGAACTATATGGTTATGCTAATATAGACAGCCCGTCTCAAAATGAGTATTTATGTAAAACTAATGGTTTTATTGTAATGTATCTGGCTTTGACTGCACTTACTCATTTGGTTTTTTTATGTGTACATCGGTATTTAGTTATAGTACATCCTATGAAAGTTCAGAAATTTTTTACAGATACAAAAACTTGCGCATTATATTTTATTATACCAAGTTGGATTTATGGT…	MAAPVIGLLSFLCGLSVSLNVTVVVTIISKKNTKDMRDIIIMSLAICDGVECTLGYPVELYGYANIDSPSQNEYLCKTNGFIVMYLALTALTHLVFLCVHRYLVIVHPMKVQKFFTDTKTCALYFIIPSWIYGLFWSITPLIGWSEIVREKEDTHRCTINMYPDDLLKRSYLYALTLFCYFLPAAIIIYCITKVHFELRNMLKLCKQISGEDAAITRATYKLERQNFLSVSLIITSFFLIWTPYTICVCYLILGRELPVGILTYSALFAKSSTILNPIIYCIMYKEFRQTVRSKVRKLFRGPTVAPITE*	MN822254
HvOpD1	ATGACGTCCTACGAAATTGCAGCAAACATTTTTTACTCCACAGTACTTGTAGTGTCAGTAATATTAAACACGACAGCTTGTTATATTATACTGTTTAAAGTAAAGAAGAAAGAACTGACACATATATTTATTATTAGCCTTTCAGTAACAAATTTGCTCGAATCTGTAATTGGTTTAATACCTCAAATAATTATATCATCTGAAGCAAAATTGGAAAAAACTCCATTGTGCATCACAGGCAGTTTTGCAGTGTTTGGGTTTGCAGTAACCAGTATAACTCACTTATCGATATTTTCTTTGGTCAGAACTGTCGCTATAAAATATCCAATTTATTATTTTAAAAATAGCAAAAGGTTTTGGTGCAGAGCAACATTAATATTAATTTGCTATTGCTATGGA…	MTSYEIAANIFYSTVLVVSVILNTTACYIILFKVKKKELTHIFIISLSVTNLLESVIGLIPQIIISSEAKLEKTPLCITGSFAVFGFAVTSITHLSIFSLVRTVAIKYPIYYFKNSKRFWCRATLILICYCYGFSWAIFPVIGWSKYEIDLDKKRCSLDWRMTRPDSLSYILSILIFCNFLPGTLIAIGLYISKKVIYRRRTCKLRKNENNRSIDLLEKDYLRVCFLSSILFFAIWTPYAVVGILALSKIVPPPLLVTTAAMFSKISTISNVLTNCFINTSFRKHLLNLKIVRVFLNKKIESPRIEDV*	MN822255
HvOpD2	ATGATTAATGACAAAAGAGCTTCGAGCGTTTTTCTTTCCTTAATACTTGTGACGTCAATAGTATTAAACACGACAGCGTGTTATGTTATATTGATTAAAGTAAAGAAAAAAGAACTGACTCATTTATTTATTATTAGTATATCAGTTGCGAATTTGCTGGAATCTATAGTTGGATTAATACCAGAGTTAGTAGCATTAGATGAAGTTTTACTGAGAAAAACTCCATTGTGCATCACAAGCAGTTTTACGGTTTTTGGTCTAGCAATAACAAGTATTACTCATTTATCTGTGCTTTCTTTAATTAGAACAGCTGCCATTAAATGTCCAGTATTATGGAGAAATTTTTACCTAAAAATATGTAACAAGACATGGTCTAAAGCAACGTTGATATCAGTTTGC…	MINDKRASSVFLSLILVTSIVLNTTACYVILIKVKKKELTHLFIISISVANLLESIVGLIPELVALDEVLLRKTPLCITSSFTVFGLAITSITHLSVLSLIRTAAIKCPVLWRNFYLKICNKTWSKATLISVCYGYGFIWAMFPVIGWSKYDLDLNNKSCSLDWKLSQLDSLSYILTVFIFCYIFPGLIIALTSYICKKAVLRQKKSKFIQNKKNQPIDTLKKVYLRICLILQTYILFLTWYRSNIFWILRCSKSFTYKIIFILYRHND*	MN822256
HvOpD3	ATGTTGAATAATAAAAGAGCATCTGCTGTACTTCTTTCTACAATATTTATTGTTTCAATGATATTAAATACGATAGCCTGTTATATTATTGTTTATAAAGTAAAGAGAAAAAAACTAACACATTGGGTTGTTATTAGCATATCAATTGCAAATTTGTTGGAAACAATAATTGGATTATTACCTGAAATAGTAATGTCAGATAAACCTTTATTGAAAAAAACTCCATTGTGCGTTACTGGCAGTTATGCAGTTTTTGGTCTAGCAATAACAAGTATAACTCATTTGTTAGTACTTTCTTTAATTAGAACAGCTGCCATTAAATATCCTATTTTCTGGCGACATTTTTATTTAAAAATTTCTAGCACAGTATGGTGTAAAGCAACATTGATAATATTTTGC…	MLNNKRASAVLLSTIFIVSMILNTIACYIIVYKVKRKKLTHWVVISISIANLLETIIGLLPEIVMSDKPLLKKTPLCVTGSYAVFGLAITSITHLLVLSLIRTAAIKYPIFWRHFYLKISSTVWCKATLIIFCYSYGFSWATFPVLGWSKYEIDLNKKHCSLDWKLTQSNSLSYILTILIFCSIFPGLVITCASYICKKAITLQKTSYIRNKNSRPMYTLKKEHLKVCFLSALLFFVTWTPYTVVGVLTLFRIIIPTELVTIASLFSKLSTISNVLINCFINKPFRKHLLNLRLVRLVINK*	MN822257
HvOpD4	ATGAACATAGACAAAGTAATACAGTTCACGTATTACTTTGCAATCCTCATCATATCAGTGACATTAAACACTTTTGCTTGCTATGTCGTTGTTTTCAAAGAAAAAAATAAAGATTTCTCTCAAATGTTTATTTTTAGCATTTCAGTATCTAGCTTAATACAGGCAGTATTTGAATATATTCCTCAACTTTCTCAGTCGTTTTCAAAATCTTTTGTTAAGAATAAAGCAGTTTGCCATGCGAGTGGTTTTTTGTTATGTTGGTTTGTCGTTAACAATATATCACATATGACTGTTATATCTTTAATCAGAGCAGTTGCGATAAAATTTCCTATCTTTTATTTCAACTACTTAAAATGTAATACTTTTCGAATTGTGTTGCTTTGTTACTGTTATTTATTT…	MNIDKVIQFTYYFAILIISVTLNTFACYVVVFKEKNKDFSQMFIFSISVSSLIQAVFEYIPQLSQSFSKSFVKNKAVCHASGFLLCWFVVNNISHMTVISLIRAVAIKFPIFYFNYLKCNTFRIVLLCYCYLFGFIWMVLPLIGWSKYELDLDEKRCSLDWKLTKSDSLSYIVSVLIFCYFVPGAFISFALQLGSRATVKRKSFEHHRRQSQSSLLDSNLFKICLVSGIIFFFLWTPYAVFGSLALLKVKLPKVLVTIAAKVGELSTLSNVVVNCCINKSFKNHMCKIPLFHWCLTFRPIRSKVNFVTELRNCKEQKIT*	MN822258
HvOpD5	ATGGCATCACTTTGTTGTTGTTACTTCTATGGAATACTTTGGGCGTCGTTTCCTTTACTTGGATGGTCAAAATATGAAGAAGATTTAGATAAAAAGCGATGTTCTTTAGATTGGAATTTAACTAAATCAAATACATTTTCTTATCTAATGTTTGCATTTATATTTTGCTATAAACTGCCAACAACTTTATTGATTTGGGCACTTAGAGTAAAACATCAAACTGTGGATGAACACCGCAGGTTTAGAGAAAATCGTCCGAATCAACAAATTGAAATATTAGAAAAAGCTTATCTAAAAGTATTATTGTGTTCTGCAATTGCTTACTTTATTGTTTGGACCCCTTATTCTGTGGTCAGTTTACTTTCAATTTTTAAAGTAAAAATTCCGAGTATTATATTT…	MASLCCCYFYGILWASFPLLGWSKYEEDLDKKRCSLDWNLTKSNTFSYLMFAFIFCYKLPTTLLIWALRVKHQTVDEHRRFRENRPNQQIEILEKAYLKVLLCSAIAYFIVWTPYSVVSLLSIFKVKIPSIIFTFCALFAKLSAVLNALVNCYINKSFQAHLHDLRIFQCFLKGKRIEHKNISWAEETQVAETGFT*	MN822259
HvOpD6	ATGCCTCATCTTTTTATTCTAAGTATTTCAATATCAGACATATTGCACACCTCAATTGGGCTTGTATCTGAGCTATGCGTTCTGCATGGTGCAACTTCGTTAAAGAAAAGTTATACATGTATAGGAGCTTCTTTTTTAACTTATTCTTTTACCGTGTCGAATATCATGCAAATGGTTATGATTTCAATCGTTAGAGTGATAGCATTGAAGTTTCCTATTTTTTATTTCAACAATTGTAAAAAAATGAAGTTCAGATTGGGATGCTTATTTTTATGCTATTTTTATGGGTTTTTATGGCCCTCTTTTCCATTACTTGGGTGGTCAACGTACGAAGAAGACTTGGACAAAAGACGATGCTCTTTAGATTGGAATTTAACCAATTCTAATTCGTTTTCCTAT…	MPHLFILSISISDILHTSIGLVSELCVLHGATSLKKSYTCIGASFLTYSFTVSNIMQMVMISIVRVIALKFPIFYFNNCKKMKFRLGCLFLCYFYGFLWPSFPLLGWSTYEEDLDKRRCSLDWNLTNSNSFSYLMFAFIFCYIFPAIVLIWSLNVTKKTVDEQRESSFRKNRPNEQMEILEKVYLKIFLCSAIAYFVIWTPYACATLLSIFRIKTPSVVFTFCALFAKSSAISNALVNCYMNKSFQVHLNEIRVFSCFIKENRVAPRITNASVTEETQA*	MN822260
HvOpD7	ATGGATGGAGTAAAGTTTACACTTATTACGATTATTTCAGTTGCTATTTTTACTAACAGTGTTTCGTTGTATTTCCTCTTCAAAAAACAAAAAAAGAATAACTACGTTATATTGTGTATTAACTTGTCTTTAAGTGATTTATTACAAAGTATTGCAGGATATATACCAGCACTCTTTATTGATGCTAAATTACAAAAAGCTACGATGTTATGCAAACTCTCTGCCTTTTTTATAGCTTTTCCTTCATTTACGACAATTGCAATGCTTACTTCAATGGCTCTTTCAAGAATGGTGCTCTTAAGTACATGTTTCCATTGCAACCAAATTAACTACAAAATATTATTTAGGAAAATTGGTTTTATTTCATGGATTTATGGATTTATTTGGGCTGTTTTTCCT…	MDGVKFTLITIISVAIFTNSVSLYFLFKKQKKNNYVILCINLSLSDLLQSIAGYIPALFIDAKLQKATMLCKLSAFFIAFPSFTTIAMLTSMALSRMVLLSTCFHCNQINYKILFRKIGFISWIYGFIWAVFPLFGFSSYTLEGTHSRCSIDFSPKTIADKVYLIMIVAFGFLIPVMSILISCIYTAKVMRSKYKFFYVTYGKENVETKRYKEKEKKAFSSFVLMVTSFIICWSPYATIGCLSAFTLTRIPKWLLHSAAFLGKLSAVVNPFIYYWKDGLFKKRFTSTTWNASYFISKSQQNIEDNQKNSRGALRNYMNVFCG*	MN822261
HvOpD8	ATGGTTCACTGGTTTTGTAGCGCATCATTATGTTTTAATAACTTTAGAAGCAAAACTACTAACGGAGAACGTATTAAGTTTTACAGGCTTCCTAAAGATGTTTCTTTACAGAAAGAATATATTCGAATTTTACATACAAAAGGAATGAATTTCAAAAATGGGCATTTTTGTTGGGAACATTTTTCATCTGGAATTAGAGAGTTATGCACTGATATTCCAGACATAGCTGCACCACCAAGCCAAATTGCTATAATGAAACGAAAATACACAAATGCTCTGACCAAAATGACTACATCACAAAAAGCGACTGAAGCTGAAAAAAAAAATTTGAAAAGTGATTTATTACGAAGCATTGCAGGGTATATACCTGCACTTTTTCTTGAAACAAATTTAAATAGA…	MVHWFCSASLCFNNFRSKTTNGERIKFYRLPKDVSLQKEYIRILHTKGMNFKNGHFCWEHFSSGIRELCTDIPDIAAPPSQIAIMKRKYTNALTKMTTSQKATEAEKKNLKSDLLRSIAGYIPALFLETNLNRASTLCKLSAFFIAFSSFTTIAMLTAIALSRMVLLSTCFLHSQVNYKTLFIKIGLLSWIYGFTWATMPFLGFSSYTLENTNSRCSIDFFPKTKTEKVYLILLIAFGFLIPIITIITSCLYTANVMRSQYNYFYMIYGKNNVETKKYKVKEKKAFSSFLLMVLSFIVCWTPYATVGCFSAFTSLVIPNWLLHFAAFFGKCSALVNPVIYYWKDSLLNHYFKSKRLQIMKLLFRRSEDNLTILPIKEN*	MN822262
HvOpD9	ATGAATACGAGGAAAATGGTTCAAAGTGTTATTTCCACAGTGCTTTTGACGTCAGTAGTATTAAACACGACTGCCTGTTATATTATTTTAGTTAAAGTGAAAAGAAAAGAGATAACGCATTTATTTATTGTCAGCATTTCTATTACGAATTTGTTAGAAACGATAATTGGATTAACACCTCAATTAGCAATGGCCGATGAGTCTTTATTGGAAAGAACTCCGTTATGCATTGTAGGTGGTTTTGCAGTTCTAGGTTTTGCTATAACTAACATAACTCATTTAGCAATACTTTCTTTTATCAGAATTGTTGCCATAAAATACCCGAGGCGTTATTTTCAATATCACAAAATGTTTTGGTGCAGAGTAACATCAATTTTAGTATGTTATGCGTATGGTTTT…	MNTRKMVQSVISTVLLTSVVLNTTACYIILVKVKRKEITHLFIVSISITNLLETIIGLTPQLAMADESLLERTPLCIVGGFAVLGFAITNITHLAILSFIRIVAIKYPRRYFQYHKMFWCRVTSILVCYAYGFLWATLPMIGWSKYELDFDKKRCSLDWKLTKFNSLSYIIAFLFCCNILPGIVIVLSLYFSTKEIRYRKACKLPKNTKTDLLEKEYFRVCFLSAVTYFFFRTSYVIVGVLTLLKIAIPTHLATTTALFSNLSTVSNILINCYALKSFQKQLLNLRIIQILKTFFLELRDCKKNKINTILPMHIFFGIK*	MN822263
HvOpD10	ATGAATACGAACAAAGTAATTCAAACTGTTATTTCTACAGTGCTTCTGACGTCAGTGGTATTAAACATGACTGCTTGTTATATTATTTTAGTTAAAGTTAAAAGAAAAGAGATAACGCATTTATTTGTCGTCAGCATTTCTATCACGAATTTGTTAGAAACGACAATTGGGTTAACACCTCAATTAGCAATGGCCGATGAGTCTTTATTGGAAAGTACTCCGTTATGCATTGTAGGCGGTTTTGCAGTTCTAGGTTTTGCAATAACCAACATTACTCATTTGACAATGCTTTCTTTTATCAGAACTGTTGCTATAAAATACCCGAGGCGTTATTTTCAATATCACAAAATGTTTTGGTGCAAAGTAACATTAATTTTAGTATGTTATGCGTATGGGTTT…	MNTNKVIQTVISTVLLTSVVLNMTACYIILVKVKRKEITHLFVVSISITNLLETTIGLTPQLAMADESLLESTPLCIVGGFAVLGFAITNITHLTMLSFIRTVAIKYPRRYFQYHKMFWCKVTLILVCYAYGFFWATLPIIGWSKYELDLDKKRCSLDWKLTKANSFSYILAIFICCNILPGIVIALTLYYSAKEIRHRKACKFPQNKKTDHLEKEYFQVCLLSAFAYFFFWTSYAIVGVLTLLKFNIPMHLATTTAMFSKLSTISNVLVNCYAIKSFQKQLLNLKIVQIMKSYLRILIVCKKV*	MN822264
HvOpD11	ATGTTAAACACAACTGCCTGCTATACTATCTTGATTAAAGTAAAAAAAAAAGAGTTAGCGCATTTATTTATTCTAAGCATCTCATTTACAAATTTGATGGAATCAATAATTGGAGTACTACCTCATGTAATAACCTCAGGAGAAATTTTATCAGGAAGTAACTCATTGTGCATAGCAAGCGGTTTTGCAGTGTTTGGATTCGCAATAACAAGTATTTCTCATTTATGTATACATTCGTTAAACCGAACTGTGGCTATAATATATCCAATTTATTATTTTAAATATCGAAAACGCTTCTGGTACAGATCAGCTTTAATATCACTGTGTTACGCTTATGGATTTATGTGGGCAAGTTTTCCTGCAATTGGTTGGTCCAAATACAACTTAGATGTTGATAAA…	MLNTTACYTILIKVKKKELAHLFILSISFTNLMESIIGVLPHVITSGEILSGSNSLCIASGFAVFGFAITSISHLCIHSLNRTVAIIYPIYYFKYRKRFWYRSALISLCYAYGFMWASFPAIGWSKYNLDVDKKRCSLDWKLTRSNSLSYILSVLIFCNIFPGILIVIGLFRSKKVIYRRRTRSLGQKDDNQTDFLEKHYLKVFSLSSAMFFVTWTPYALVSILALLKIAPPPLLVTTSALLSKLSTVSNVLVNCFINKSFKKHVFSIRFIQDITKKGSELRKTAYVIFLYKD*	MN822265
HvOpD12	ATGGACGCAGAACAAATTTTGTTAACATTTATTGCTCTAATGGCTATTATTGGAAATATTGCAGCATTGTACTGCCTTGCTAAAAGAAGAGTTAACAACTATATTATGTTGTGTGTAAATTTATCCGTTAGCGCTGAAATTCAAAGTATATTTGGTTTTTTACCAACCCTTTTTTTGGAGAAAGGCTCAAAAAAAACTACACTTTTGTGCAGATTAGCAGCATTTTTTTCAGTATTTCCATCGTTTACTTCTATATCAATTCTCACTGCTGTTGCAATTTCAAGAATGTTTTTGCTGGAAAAACCGTTTCTAAGCAACCACGGCTGTTATCGATCTTTATTTTACAAAATAGGAATGGCATCTTGGGTTTACTCCTTTGTTTGGGCATCTTTACCTCTA…	MDAEQILLTFIALMAIIGNIAALYCLAKRRVNNYIMLCVNLSVSAEIQSIFGFLPTLFLEKGSKKTTLLCRLAAFFSVFPSFTSISILTAVAISRMFLLEKPFLSNHGCYRSLFYKIGMASWVYSFVWASLPLLGFSPYTLEATVSCFYTARVIHLKLTYFSSTYGKDNIETKRFKKKENKAVLSLLIMVLSFLLCWTPYATIALLSAFTSITTPILLLKVAALFAKVSAVINPIIYCTKENVFYNITIAFKLRNASLITRSRNMENKNNALDLKPTCANSCKSKLIE*	MN822266
HvOpD13	NTAATACTTGTGGTGTTCATTTTTTTTTTGCCGCTGCTTATAATTTTAGTGTCGTGTTTGTACACTGCAAGGGTGATTCATCTTAAGTTTAAATATTTTTCAAATACTTATGGCAAAGATAATATAGAAACAAAAAGGTTTAAATCAAAAGAAAACAAAGCAGTTTCATCTTTTATAATAATGGTTTTGACGTTTGTTATATGCTGGGCGCCGTATGCAACTATTGGTCTCTTGTCCGCATTTACATCTTTAGTTATTCCAGTTTTACTCCTAAGAGTGGCTGCATTGTTCTCAAAGTTATCTGCTGTCGTCAATCCCATTATATACTACTCTAAAGACAACTTGTACTACAACCTAACTGTTGCCGTTAAGTTTAGAGCGTCGTTTTTAAGCAAATCT…	XILVVFIFFLPLLIILVSCLYTARVIHLKFKYFSNTYGKDNIETKRFKSKENKAVSSFIIMVLTFVICWAPYATIGLLSAFTSLVIPVLLLRVAALFSKLSAVVNPIIYYSKDNLYYNLTVAVKFRASFLSKSFLIEDAKKITNNPCNS*	MN822267
HvOpD14	ATGGATGCAGAACAAATTTTGTTAACGATAATTGTTGCATTTTCTATTTTTGGAAACACTACAGCGTTATATTGTCTTGCCAAAAAAAAGGTAAACAACTATACTATTTTGTGTATTAACTTATCCATTAGCGAAACACTTCAAAGTGTATTTGGTTATTTACCAACCTTTTTTTTAAATAAAACCTCACAAGAAGCTACGCTTTTGTGTAAGTTAGCAGCATTCTTTACAGCATTTCCTTCGTTTGCTTCAATATCGATTCTCACCGCAGTAGCAATATCAAGGGTGGTGTTACTGGAAAAACCGTTTTTAAGTAACCATGGATGTTACAAAACTTTATTTTTTAAAATAGGAATCGCATCTTGGATATACTCACTATTTTGGGCGTCATTACCATTA…	MDAEQILLTIIVAFSIFGNTTALYCLAKKKVNNYTILCINLSISETLQSVFGYLPTFFLNKTSQEATLLCKLAAFFTAFPSFASISILTAVAISRVVLLEKPFLSNHGCYKTLFFKIGIASWIYSLFWASLPLMGLSCYTLEATRSRCAINWSPKMLSEKIFLIILVVFIFFLPLLIILVSCLYTARVIHLKFKYFSNTYGKDNIETKRFKSKENKAVSSFIIMVLTFVICWAPYATIGLLSAFTSLAIPVLFLRVAALFSKLSAVVNPIIYYSKDNLYYNLTVAVKFRASFLGKSFLIEDAKKITNNPCNS*	MN822268
HvOpD15	ATGGACGCAGAACAAATTTCGTTAACATTTATTGCTCTAATGGCTATTATTGGAAATATTGCATCACTGTACTGTCTTGCCAAAAGAAGGGTAAACAACTACATTATTTTGTGTGTAAACTTATCCGTTAGCGCTGAAGTTCAAAGTATATTTGGTTATTTACCAACCCTTTTTTTCAATAAAAGCTCGATAAAACCATCGCTTTTGTGCAGGTTAGCAGCATTTTTTACAGCATTCCCATCATTTACATGTATTTCGATTCTCACTGCTGTTGCAATTTCAAGAATGTTTTTACTGGAAAAACCGTTTCTAAGCAATTACGGCTGTTATCGACCTTTATTTTACAAAATAGGAATGGTATCTTGGGTTTACTCTATAGTTTGGGCAGCTTTACCTCTA…	MDAEQISLTFIALMAIIGNIASLYCLAKRRVNNYIILCVNLSVSAEVQSIFGYLPTLFFNKSSIKPSLLCRLAAFFTAFPSFTCISILTAVAISRMFLLEKPFLSNYGCYRPLFYKIGMVSWVYSIVWAALPLLGFSSYTVEATGSRCSINWTPKRVSDKIFLILLVVFMYFLPLIIILVSCSYTARVIHLKLTYFSCTYGKDNIETKRFKKKEKKAVLSFSIMVLSFLLCWTPYATIGLLSSFTSLTTPSLLLKIAALLAKFSAAINPLIYCTKDNLFYNLSIAFKLRNASLIIRPRNMENVNNTFTLKPTHAVPCKSKLTE*	MN822269
HvOpD16	ATGTTAAACGCAACAGCCTGTTATATTATTTTGCTTAAAGTAAAGAAAAAAGAAATAACGCATCTGTTTATTATCAGCATTTCGCTTATAAATATGCTGGAATCAATAGTTGGATTTATTCCTGATATATTAACATCTGATGGATCTTTAATAAATCGAACACCATTGTGTATTTCAAGCGGCTTTACAGTTTTTGGATGCGCCATAACAAGTATAACTCACATTACAGTGCTTTCTTTTATTAGAACACTTGTCATAAAATATCCTTTTTTTTATCACAAAACTTGCAAGAAGATGTGGGTTAAGGCTACTTTAATTGCAATGTGCTATTTGTACGGTTTTAGTTGGGCAACGTTTCCATTGATTGGTTGGTCTAAATATGAATTAGATCTTGATAAA…	MLNATACYIILLKVKKKEITHLFIISISLINMLESIVGFIPDILTSDGSLINRTPLCISSGFTVFGCAITSITHITVLSFIRTLVIKYPFFYHKTCKKMWVKATLIAMCYLYGFSWATFPLIGWSKYELDLDKKRCSLDWKLTQSDSASYFLTILIFCNLLPAIVISTTLYTSRKIISKRNAREDCQNHQASLDILENDYLNVCLLSTGTFFFIWTPYAVIGFLTILKIVIPTQLVTASAIFAKLSTITNVIINCFIVKSFKNQLLELRLIQYIRNINNKNSAVHPCDDSKINYS*	MN822270
HvOpD17	CTGAAACTTTTTAGTCCCTGTGTAATAAGATTTGCTTATATTTAATTAATCCTAAAATGGCTTTAAATTTATTTCTTTTTACAATACTCTTTACGTCAGTAATATTAAATGCAACAGCCTGTTATATTATTTTGCTTAAAATAAAGAAGAAAGAAATAACGCATTTGTTTATTACCAGCATTTCGCTTACAAACATGCTGGAGTCAATAGTTGGATTTATTCCTCAGATTACTACTTCTGAAAATTTTTTGTTAGAACGAACTCCGTTATGTATTTCAAGTGGCTTTGCAGTTTTTGGCTGCGCCATAACAAGTATAACTCACATTACAGCGCTTTCCTTTATGAGAACAATTGTCATGAAATATCCTTTTTTTTATTACAAAACTTGCAAGAAGATGT…	MALNLFLFTILFTSVILNATACYIILLKIKKKEITHLFITSISLTNMLESIVGFIPQITTSENFLLERTPLCISSGFAVFGCAITSITHITALSFMRTIVMKYPFFYYKTCKKMWVKATLIAMCYFYGFSWATFPLIGWSKYELDLDKKRCSLDWKLTQSDSASYFLTILIFCNLLPAIVISTTLYTSRKIISKRNAREDCQNHQASLDILENDYLNVCLLSTATFFFIWTPYAVIGVLTILKIVIPTQLVTAGAMFAKLSTITNVVINCFIVKSFKNQLLELRLIQYIRNINKKISAVHPYHDSTLN	MN822271
HvOpD18	ATGATTAATAACTACTCGGTTTCAAACGTTTTACTTTCCACAATACTTTTAATATCTGTTATCCTAAATGCAACAGCCTGCTATATTATTTTGCTTAAAGTAAAGAAGAAAGAAATAACACATTTGTTTATTGCCAGCATTTCGTTTACAAACATGCTGGAATCAATGGTTGGATTTATTCCTCAGATTGTAACTTCTGACAAAATTTTATTAGAACGAACTCCGTTATGTATTTTAAGCGGCTTTGTAGTTTTTGGGTGCGCTGTAACAAGTATAACTCACATTACAATACTTTCATCAATCAGAACAGCCGTTATAAAATATCCTTTTTTTTATTATGAAACGAGCAAGAAAGTGTGGTTTAAAACAACCTTGATAACAATCTGCTATATCTACGGT…	MINNYSVSNVLLSTILLISVILNATACYIILLKVKKKEITHLFIASISFTNMLESMVGFIPQIVTSDKILLERTPLCILSGFVVFGCAVTSITHITILSSIRTAVIKYPFFYYETSKKVWFKTTLITICYIYGFSWATFPLIGWSKYEVDVDKKRCSLDWKLTKSNSLSYFAAVLVFCNIMPCLVISTTLYTSRKLISERKARKASQSQSHQVSLDILENDYLKVCLLSAIAFFITWAPYAVIGILTVLKIVIPTQLVTAAALFAKFSTITNVIINCFIIESFKNQVFDLRFIKYIRSINKITSKVQPQTINYNC*	MN822272
HvOpD19	ATGGCTGCTAGTGAAACCGCAAATATTTTCCTTTCAACGATAATTCTTGCGTCAGTTGTATTAAATACGACAGCATGTTATATAATTTTGTTTAAAGTGAAGAAGAAGAAGTTGACACATCTGTTTATTATCAGCATATCAGTTGCAAATTTGATTGAATCTATAGTTGGGTTAACACCTCAACTTTTCATATCTAATGAATTGATATTGGTAAAAACACCGTTGTGTGTCATAAACTCTTTTGCAATCATGGGACTCGCAATAACAAGCATAACCCACATATCAGTACTTTCTCTCATCAGAATTGTTGTTATAAAATATCCAATTTTCTATTATAAAACCTGCAAGAAAATGTGGTGTAAAGTAATTTTGATATCGATATGTTATATTTACGGTTTT…	MAASETANIFLSTIILASVVLNTTACYIILFKVKKKKLTHLFIISISVANLIESIVGLTPQLFISNELILVKTPLCVINSFAIMGLAITSITHISVLSLIRIVVIKYPIFYYKTCKKMWCKVILISICYIYGFGWATVPLIGWSKYVLDLDKMRFSLDWKLTQADSLSFILTLLVFCNILPGAVIALTTYIGTKTISKQKSNEVSQTEKEKPVDILEKYYLRVFTLSALMFFVIWTPYAIVGILTLSKFVIPTHFVTVAALFAKLSTISNVLINCFINKSFQNQLLSLGIIQAFINKSKRVSPVFPEK*	MN822273
HvOpD20	ATGAATACTAATAAAATAGCTCAAAATGTTATTTCCGCAGTGTTTATGACGTCAATTGTGTTAAACATGACTGCCTGTTATATAATTCTAACGAAAGTAAAACGAAAAGAGCTAACGCATTTGTTTGTTGTCAGCATTTCTATTACGAATTTATTAGAATCGACGATTGGATTAACACCTCAATTAGTAATGGCCGCTGAATATTTAGTGGAAAGTACTCCGTTATGCATCGCAAGCAGTTTTGCAGCTTTTGGTTTTGCTATTACCAATATAACTCATTTGGCAATGCTTTCTTTTATTAGAACTGTTGCAATAAAATACCCGAGGCAATATTTAAAATATCATAAAATGTTTTTGTGCAGAATAACATTAATTTTTGTATGTTATGCGTACGGTTTT…	MNTNKIAQNVISAVFMTSIVLNMTACYIILTKVKRKELTHLFVVSISITNLLESTIGLTPQLVMAAEYLVESTPLCIASSFAAFGFAITNITHLAMLSFIRTVAIKYPRQYLKYHKMFLCRITLIFVCYAYGFFWATLPIIGWSKYELDLDKKRCSLDWKLTKSNSFSFILTIFICCNILPGIVIAISLYFSTKEIRYRKARKFPQNTKTNLLEKEYLQVCFLSAVAFFFFWISYIIVGVLTLLKIDIPTQLATTTALFSKFSTVSNVLVNCYAVKSFRKQLLNVKVIQNMKAYLRVLIVCKKI*	MN822274
HvOpD21	ATGGATGCAGTGAAAATTACTTTATTGACTATAACTTCCTTAGCTATAATTACAAACGTCATTTCTATTTATATACTTTATAAAAAACGTGCAAAAAACAATTACGTTATTTTGTGTATCAATCTATCTTTAAGTGATTTATTGCAAAGTGTTGCTGGATATATACCATCATTTATTCTGAAATCGAATTTAAAAACAGCTACAGTGTTGTGTAAGTCATCTGCTTTTTTTATAGCATTTCCTTCATATACAACAATTGCAACGCTTACTGCAATTGCCTTTTCAAGATTTTTGTTACTAAGTACACATTGCAATACTAACCAAGTTGATTACAAAAAACTCTTCGTAAAAATTGCAACATTTTCGTGGATTTATGGATTTACTTGGGCTGTTTTGCCT…	MDAVKITLLTITSLAIITNVISIYILYKKRAKNNYVILCINLSLSDLLQSVAGYIPSFILKSNLKTATVLCKSSAFFIAFPSYTTIATLTAIAFSRFLLLSTHCNTNQVDYKKLFVKIATFSWIYGFTWAVLPFLGFSSYTLEDTHTRCAINFSPKTKVDKAYLILLMAFGFFIPVIIILTSCLFTADLISTKYEYFFVTYGKENVETKRYKEKEKKAFSSFLLMVLSFIICWTPYATIGCLSAFTSTEIPKMLIELAALFAKLAALVNPFIYFWKDSLLKKVFKNKMSQVKGLPKMISKETK*	MN822275
HvOpD22	ATGTTGTTTAAAGTAAAAAAAGTAGAACTGACGCACTTATTTATTGTAAGCCTCTCAATTACAAATTTGCTGGAATCAATAATTGGATTAATACCTCAGATAATAATTTCAGATGAATCAGTTATGAGAAAAACTCCAATGTGTATTGTCAGCGGTTTTGCAGTTTTTGGGTTTGCTGTAACAAGTATAACTCATATGTCATTATTTTCTTTGATTAGAACTATCATTGTAAAGTACCCATTTTTTTATTTCCAAAGATGCAAAGCGTTTTATTATAAAGTAGCGTTGATTTTAAGTTGTTATGTTTATGGTTTTAGTTGGGCAACGTTTCCTTTTATTGGTTGGTCTAAATACGAAATAGATCTCGATAAAAAACGCTGTTCATTAGATTGGAAGTTG…	MLFKVKKVELTHLFIVSLSITNLLESIIGLIPQIIISDESVMRKTPMCIVSGFAVFGFAVTSITHMSLFSLIRTIIVKYPFFYFQRCKAFYYKVALILSCYVYGFSWATFPFIGWSKYEIDLDKKRCSLDWKLSQPESRSFFLAVLIFCNILPGIVIALGLYYSTKIIHRRKACKFRQDKKKRLVDILEIEYLKVNFLSAAIYFVIWTPYAVVSILTLLKITVPAHVVTVCALFSKLSTISNVLINCFINRYFQKHLLNLGLIKFLANSTFKRRLKNHPSTIFFKLERK*	MN822276
HvOpD23	ATGACTTGTTACAGAATTACTTCAAGTATTTTTCTTTCTTTGATACTTATCGTTTCCGTTGTATTAAACACAACAGCTAGTTATATTATGCTGTTTAAAGTAAAGAAAGTAGAACTGACGCACTTATTTATTGTAAGCCTCTCAATTACAAATTTGCTGGAATCAATAATTGGATTAATACCTCAGATAATAATTTCAGATGAATCAGTGTTGAGAAAAACTCCAATGTGTATTGTCAGCGGTTTTGCAGTTTTTGGGTTTGCTGTAACAAGTATAACTCATATGTCATTATTTTCTTTGATTAAAACTATCATTGTAAAGTACCCATTTTTTTATTTCCAAAGATGCAAAGCGTTTTATTATAAAGTAGCGTTGATTTTGAGTTGTTATGTTTATGGT…	MTCYRITSSIFLSLILIVSVVLNTTASYIMLFKVKKVELTHLFIVSLSITNLLESIIGLIPQIIISDESVLRKTPMCIVSGFAVFGFAVTSITHMSLFSLIKTIIVKYPFFYFQRCKAFYYKVALILSCYVYGFSWATFPFVGWSKYEVDLDKKRCSLDWKLSQPESRSFFLAVLIFCNILPGIIIVLGLYFSTKTIYRRKASKFRQDQKNRLVDILEIEYLKVNFLSAAIYFVIWTPYAVVCILTLLKITVPAHVVTVCALFSKLSTISNVLINCFISRYFQKHLLNLKLIRFLTNTNFKRRLKKNPSTNLLEQI*	MN822277
HvOpD24	ATGAATAAATCCCAAATAACTTCAAGTATTTTTCTTTCTTTGATACTCATCGTTTCGGTTGTATTAAACACAACAGCTAGTTATATTATGTTGTTTAAAGTAAAGAAAAAAGAACTGATGCATTTATTTATCATCAGTCTCTCAACAACAAACTTGCTGGAATCTATTGTTGGAATAACACCTCAGATAATATTTTCAGAGCAATCATTATTGAGAAAAACTCCACTGTGCATATTCAGCGGTTTTGCAGTTTTTGGATTTGCTGTAACAAGTATAACTCACATGTCAGCATTTTCTTTGATTAGAACTGTCATTGTAAAGTACCCAATTTATTATTTTCAAAGGTACAAAGCGTTTCATTATAAAGCAGCGTTGATTTTAAGTTGTTATGTTTATGGT…	MNKSQITSSIFLSLILIVSVVLNTTASYIMLFKVKKKELMHLFIISLSTTNLLESIVGITPQIIFSEQSLLRKTPLCIFSGFAVFGFAVTSITHMSAFSLIRTVIVKYPIYYFQRYKAFHYKAALILSCYVYGFSWATFPFIGWSKYEVDLDKKRCSLDWKLSQSESPSFFLAILIFCNILPGTVIALGLYFSTKIIHRRKACKTRQDKNKTLDILEMEYLKVNFLSAILYFVIWTPYAIVSILTLLKITVPAYLVTVSALFSKLSTISNVLINCFINKSFQKHLLNLRLIRFLANTNFKRRLKNHSSTSCHFFKLEQK*	MN822278
HvOpD25	ATGGATGTTTTAGAAACAGCGTACTTTGTATGTGTCCTTGCAATTGTTATTTTATCGGTATTGCTTAATGCAATCATAATTTTCACAATCATTTACAAGATCAAAGTTACCAAATTGCCACATGTTTTCATTTTGAGCATTTCAATATTTGACATAATTCATACCTTAATTGGATTTGGAGCAGAACTAAACGTTTTATATGGAATTTATTCTTTAAAAAAGAGTTTTGTTTGCATTGGAGCGTCTTTCGTAACGTTTTTTATAACAGCATCTAATATTTTAAAAACTGTTATAATATCAATCATGAGAGCAATATCAATAAAGTGGCCCTTTTTTTACATTAAGTATTGTAAAACAGTAAAAGTTAGAACATTATTATTGTTTTTTTGTTATTTATAT…	MDVLETAYFVCVLAIVILSVLLNAIIIFTIIYKIKVTKLPHVFILSISIFDIIHTLIGFGAELNVLYGIYSLKKSFVCIGASFVTFFITASNILKTVIISIMRAISIKWPFFYIKYCKTVKVRTLLLFFCYLYGFLWPSFPLIGWSKYEIDLDKKRCSLDWNLTHSGSLSYLITVFLFCYFLPIIGLIFVYNAVKEKVVSKCTVKRAQVGTNRDILEMVYLKLSLWSVIFYFVIWTPYASASLLSIFKIKSPSVIYTLCALFSKLSAISNALTNCYFNKYFRNHIKKIKLFQCFINRNKESNDNVTL	MN822279
HvOpD26	ATGGTGATTTTATCGACTTCAATGAACTCTACTTTATTTTACATTTTGATTTTCAACTCTAAAAAATCTCGCAGGCTTCCTCAACTTTTTATCAGTAGTATTTCAATTTTGGACATACTGCAAACATCAGCTAGATTAATACCCAAAATTAGCGTATTGCACAAAGAATATCCTTTGGTAAATAGCTGGGGATGTGTTGAAGCTGCAGCTGTGGTACATTTTGTAACTATTGCAAGGGTTATTCATATGGTTGTGTTATCTTTTGTCAGAATTATAGCGCTTAAAAACTATGCTTTGTACTTAGATAACTGTGAAAAAATTTTGGTAAAATTCGCGTTAATATTTTTTTGTTATCTATATGGATTTCTATGGGCCTTTTTACCTGTGATGGGTTGGTCT…	MVILSTSMNSTLFYILIFNSKKSRRLPQLFISSISILDILQTSARLIPKISVLHKEYPLVNSWGCVEAAAVVHFVTIARVIHMVVLSFVRIIALKNYALYLDNCEKILVKFALIFFCYLYGFLWAFLPVMGWSSYEDDLNKERCSLDWKLLNSNSLTYIVVVLVFSYVLPGAILICVLKRTHVTVIQHKENILRKRYCSSQFPDILANIYLKIFSCLTVSYFVTWTPYIFVSFITMLGAKIPPALFNLAAWFESTSSILGAFVNFYFNKPLKAHLYQIRLFGCFKRNKVSPEPRVRINQQLYL*	MN822280
HvOpD27	ATGAACATCGAAAAAATATGCTTCTTTATACTTTCTACAACATCTACAATTTTAAATGCTCTTTCCTTGTATTTTTCTTACAGAAAATACAAAATGCACAAAAGCAACTACGTTATACTGTGTATTAATTTATCTTTTAGTGATTTATTGCGCAGCATAGCAGGGTATATACCATCTTTATTTATTGAAGAGCATATAAACACTGCTACAATGTTGTGTAAGTTATCTGCTTTTTTTATCGCTTTGACAGCGTATACAGCAATTGCTATGATAACAGCAATCGCTCTTTCAAGAATGGTATTATTAAGTACATGTATTCTTAGTAATAAAATTAGTTACAAAGCACTTTTCATAAAAATTGGAGTTTTATCGTGGATATATGGATTTACTTTGGCTGTT…	MNIEKICFFILSTTSTILNALSLYFSYRKYKMHKSNYVILCINLSFSDLLRSIAGYIPSLFIEEHINTATMLCKLSAFFIALTAYTAIAMITAIALSRMVLLSTCILSNKISYKALFIKIGVLSWIYGFTLAVMPFVGFSSYTLEETRARCSINFSPKTRVEKVYLILLIAFGFFIPVIIISISCLYTAYVMRTKYKYFNATYGRENIETKRYKEKEKKAFLSFVLMVLSFIVCWTPYAIIGFFSAFTSIKIFKWLLHLAVYFGKCSTIVNPVIYIWKDGLFKKSFISKRAQLIQLLTRKTRVSNRPMI*	MN822281
HvOpD28	ATGACTGCCTGTTATATTATTTTGTTCAAAGTGAAAAAAAAAGAGATAACACATTTATTTATTGTCAGCATTTCTATTACAAATTTATTAGAAACTACAATTGGATTAACACCTCAATTAATGATGGCCAATGAATTTTTATTGGAAAGAACTCCTCTATGCATTGTAAGTGGTTTTTCAGTTCTTGGTTTTGCTATTACCAATATAACTCATTTGACAATACTTTCTTTTATCAGAACTGTTGCCATAAAATATCCGTTACAATTTTTACGATATAATAAAATGTTTTGGTGCAGAGCTACATTGATATTTGTATGTTATGCAAACGGGTTTTTTTGGGCAATACTTCCTATAATCGGTTGGTCAAAATATGAACTAGATCTTGATAAGCAACGTTGT…	MTACYIILFKVKKKEITHLFIVSISITNLLETTIGLTPQLMMANEFLLERTPLCIVSGFSVLGFAITNITHLTILSFIRTVAIKYPLQFLRYNKMFWCRATLIFVCYANGFFWAILPIIGWSKYELDLDKQRCSLDWRLTKLNSFSYILSIFICCNILPGIVIVLMLYFSKKTIYRRKGRKICQSRETGFLEKEYLRVCLLSTVTFFFFWSFYALFSLLTLMKFAIPTNLATTSALFAKLSTISNVLINCYAIKSFRKQLLDICVIRFMKRCCWVLIACQKSSVNDQIN*	MN822282
HvOpD29	ATGAATATTGAGAAAATAGTTTCAAAGGTATATCTTTCCGCAGTTCTTGTGACGTCATTAGCGTTAAACATCACTGCTTTTTACATTACTTTATTAAAAGTAAAGAAAAAGGAACTGACTCATTTCTTTATTGTAAGCATTTCTATTACAAACTTACTTGAATCGACGGTTGGAATAATACCTCAATTAGTAATATCCAACGACTCTTTGTTGGAGAGAACTCCGTTATGCATTTCAAGCGGTTTTGCTGTTTTAGGATTTGCAATAACTAATATCACACATTTGGCGGTACTTTCATTTATCAGAACTGTGGCTATAAAATACCCGATGCTTTATTTAAAGTATCATAAAATGATTTGGTGTAGAGTAACGCTAATTTTAGTATGTTATGCGTACGGG…	MNIEKIVSKVYLSAVLVTSLALNITAFYITLLKVKKKELTHFFIVSISITNLLESTVGIIPQLVISNDSLLERTPLCISSGFAVLGFAITNITHLAVLSFIRTVAIKYPMLYLKYHKMIWCRVTLILVCYAYGFVWATLPLIGWSKYDLDLDKKRCSLDWKLTKSNSFSYILAIYICCNILPGIVVALTLYFSKKTIYRRQSCKLRKNFKKGRLEREYLKICYLSAIAYFFFWTTYAVIGALTLLQIQISPILATFTALITKLSTISNVVVNCFVLKSFRNHFINLKFIRIIKKYLEVLKVKKHSKLDHTV*	MN822283
HvOpD30	ATGAATATTTTACTTTTAACTTTTCTCAAAAAACGATATTCTTATATAAACATTTCGATTTTATTTAATGCAAGCATTTCTATATGTGAGATTTTGCAGGTGACTTTAGGATATATCCCTGATCTGCTTACTCAGTTAGACGTCATAAAAGTAACAACTTCTGGAAATGGATCATGGATTTGTATAGGATCATCATTATTAACGTTTATTTTTGCTGTCATTGTTTTAATGCATTTTCTTGTGCTGTCAGTCTCAAGAATTGTGGCAATAAAATATCCTGTTTTTTATGTAGGAACTTTTTCAAAAAAAAAGCTGGCAATATTTTTAATGATTTTATGTTACATTTACGGAATAATATGGCCAGTTTTTCCACTTTTTAAATGGTCAAAGTACGCTAAA…	MNILLLTFLKKRYSYINISILFNASISICEILQVTLGYIPDLLTQLDVIKVTTSGNGSWICIGSSLLTFIFAVIVLMHFLVLSVSRIVAIKYPVFYVGTFSKKKLAIFLMILCYIYGIIWPVFPLFKWSKYAKDIDEKRCSLDWRLEQKNSFSYIICVILFAFILPFVTIFILLFCKKYAALANQNSRCRKRHSSIEYQEKIKGLEKKHFNMCAASTILYTLAWSPYAIVGFLSVFNSNIPPTISTSAALFAKLSALINPIVNVWYNLEFRNFLFNLKSIRFFEKNFCRKVESQESMTSSKVQCTNV*	MN822284
HvOpD31	ATGAGCAAAGCTCTAGAATCAACTTTTATATGCTTAGTTCTAATATTTACACTTACAATGAATACTCTACTTTTAACTTTTCTCAAAAAACGATATTCTTATATAAACATTTCAAATTTATTTAACGCCAGTATTTCCGTTTGTGAAATATTGCAGGTGACTTTAGGATATGTTCCTGATCTGCTTGCTCAATTAGATTTCATAAAAGTAACGACATCCGGAAATGGATCATGGATTTGTATAGGATCATCATTATTAACGTTTATTTTTGCCGTCGTTGTTTTAATGCATTTTCTTGTGCTGTCGGTTTCAAGAATTGTGGCAATAAAGTATCCTGTTTTTTATGTTACAACTTTTTCAAAAAAAAAGCTGTCAATTATTTTATTGATTTTATGTTAC…	MSKALESTFICLVLIFTLTMNTLLLTFLKKRYSYINISNLFNASISVCEILQVTLGYVPDLLAQLDFIKVTTSGNGSWICIGSSLLTFIFAVVVLMHFLVLSVSRIVAIKYPVFYVTTFSKKKLSIILLILCYIYGIIWPVFPLFKWSKYAKDIDEKRCSLDWRLEQKDSFSYIICVILFVFILPFISILTLLLCKKYATLANQNSSRRRRHSSVEYQKKIKELEIKYFNMCAASTILYTLAWSPYAVVGFLSVFNSSIPPMVSTSAALFAKLSASINPIVNVWYNREFRTFLFNLKSNWFLKKIFCIKADRQKLLTFSRIQCTKL*	MN822285
HvOpD32	ATGGAACCATACGAAGTAGCATATAAAGTTTTCCTTTCCCTGATACTTACTTTATCAGTAGTATTAAACACAACTGCCTTCTACACTATTTCTATTAAAGTGAAAAAGAAAGAATTAGCGCATTTATTTATTCTAAGCATCTCTTTTACAAACTTGTTGGAATCAATAATTGGATTACTACCGCATATAATAACGTCAGGAGAAATATTATCAGGAAGTAACTCATTGTGTATAGCAAGCGGGTTTGCAGTGTTTGGATTTGCAACCACAAGTATTACTCATCTGTGTGTACATTCGTTAAGTCGAACTGTGGCCATAAAATATCCTATTTATTATTTTAAAAATCGAAAGCGTTTCTGGTACAGAACAGCTTTGATATCAGTATGTTACGTATATGGA…	MEPYEVAYKVFLSLILTLSVVLNTTAFYTISIKVKKKELAHLFILSISFTNLLESIIGLLPHIITSGEILSGSNSLCIASGFAVFGFATTSITHLCVHSLSRTVAIKYPIYYFKNRKRFWYRTALISVCYVYGFIWATFPAISWSKYDLDLDKRRCSLDWNLTRSDSLSYILSVLIFCNIFPGILITIGLFKSKKVIYRRRTRNLGQKDDNQPDIFEKHYLKVFSLSSVLFFVAWTPYAVVSILALLKIAPPPLLVTTAALFSKLSAVSNVLVNCFINKSFIKHLFSIRVIQVVAKRGTELKIIGHAAFLHKEKSLSY*	MN822286
HvOpD33	ATGAATGTTTTGCTTTTAACTTTTCTCAAAAACCGATACTCTTATATAAATATTTCGATTTTATTTAATGCAAGTATTTCTTTATGTGAGATTTTGCAGGTGACTTTAGGATATGTTCCTGATCTACTTGCTCAGTTGGGCGTCATAAAAGTAACTACTTCTGAAAGTGGATCGTGGGTTTGTATAGGATCATCAATGTTAACGTTTATTCTTGCTGTCGTTATTTTAATGCATTTTCTTGTGCTTTCAGTTTCAAGAATTTTGGCTTTAAAGTATCCAGTTTTTTACATAAGTACCTTTTCAAAAAGGTGGTTGGCAATTCTTTTATTGATTTTATGTTACATATACGGAGTTAGTTGGCCAGTTTTACCACTTTTTAAATGGTCAAAGTATGCTAAA…	MNVLLLTFLKNRYSYINISILFNASISLCEILQVTLGYVPDLLAQLGVIKVTTSESGSWVCIGSSMLTFILAVVILMHFLVLSVSRILALKYPVFYISTFSKRWLAILLLILCYIYGVSWPVLPLFKWSKYAKDIDGKRCSLDWRLEQKDSFSYIICVILFAFILPLVTIFVLLFCKKYAIIVNQNSPSRKRHSSIEYQKKIKGLEKKYFNMAAASTILYTIAWSPYAVIGFLSILNRTIPSLVSTSAALFAKLSASINPIVNIWFNWEFRNFIFSLKSIRFLKKFFCKNTERQESLTSSRNQCTNV*	MN822287
HvOpD34	ATGTATACATTTTTTGTCATCGCAATAATTACTTTATCGACATCACTAAATACTATCATATGCTACATTATAAGAAACGAATTTAAAGTTATTGAACTGCCAAATCTATTTATTCTCAGTATATCTATATCAGATATAATTCATGTTTTGATTGGACTTGTTTCGGAACTGCTTGTACTACATAAAGTAATTTTGACAAAGAAGAGCAGTGTTTGCATTGGAGCTGCATTCTTAACATTTTTCATAACAGTTTCTAATAGTTTGCAGATTGTTATCATATCAGTAATGAGAATGGTTGCACTAAAATGCCCTTTTTTTTACATTAAATATTGTAAAACAAAGAAGTTCAGAACAATTTTATTGTGCTTTTGTTATACATATGGATTATTGTGGGCGTCC…	MYTFFVIAIITLSTSLNTIICYIIRNEFKVIELPNLFILSISISDIIHVLIGLVSELLVLHKVILTKKSSVCIGAAFLTFFITVSNSLQIVIISVMRMVALKCPFFYIKYCKTKKFRTILLCFCYTYGLLWASFPLLGWSKYEEDLDNKRCSLDWNLTQPDSSSYLFFAFLFCYILPVIMLIFAYSLTKKTVDNQSIFKRDQPVKQRELLEKVYIKLFLWSAIAYFVVWTPYAGATLLSIFNIKIPSLIYTICALFAKLSAILNAFTNCYINSFFKLFRQISNDNVTAVTDKING	MN822288
HvOpD35	ATGGATGCAGTTAAAACTACTTTGCTTATAATTACATCAATTGCTGTTATTACTAATAGCGTTTCTTTATATTTTTTATACAAGAAGCAAAAAAAAAACAACTATGTTATCTTGTGTATTAACTTATCTGCTAGTGACTTATTACAAAGCATCGCCGGATACATACCAGCATTGTTTTTTGATGCTAATATGCAAAAAGCTACAACGTTGTGCAAATTGTCTGCCTTCTTTATTGCTTTTCCTTCATTTACAACAATTGCAATGCTCTCCGCAATGGCTATTTCAAGAATGGTGTTGCTAGGCACATGTTTTCATAGTACTCAAATTAACTATAAAAAGTTGTTTATCAGAATTGGAATTGCCTCATGGATTTATGGTTTTATTTGGGCTGTTTTGCCA…	MDAVKTTLLIITSIAVITNSVSLYFLYKKQKKNNYVILCINLSASDLLQSIAGYIPALFFDANMQKATTLCKLSAFFIAFPSFTTIAMLSAMAISRMVLLGTCFHSTQINYKKLFIRIGIASWIYGFIWAVLPLLGFSSYTVENTRSRCSINFSPKTSVEKLYLIILMAFGFFIPIISILASCLFTARVINTKYKYFCVTYGKENVETKRYKKKEKKTFLSFIIMVLSFVVCWTPYATVGCFSAFTSLKIPKWLLHVAAFFGKLSALVNPFIYYWKDGLFKKCFLNIRFKTTKLLIRKSQENSQK*	MN822289
HvOpD36	ATGGATGCAGTTAAAATTATTTTGCTGATAATTACCTCAATTGCTGTTCTCACTAATGGTATTTCTTTTTATTTCTTATACAAAAAGCAAAAAAAAAACAACTATGTTATCTTGTGTATTAATTTATGTGTTAGTGATATATTACAGAGCGTTGCTGGATATATACCAGCTCTGTTTTTTGATATAAATATGCAAAAAGCAACAACATTGTGCAAATTATCTGCCTTTTTTATTGCTTTTCCTTCGTTTACAACAATTGCGATGCTCTCTGCAATGGCTCTTTCCAGAATGGTGTTGCTAAGCCTATGCTTTCAAAGTAATCAAATTAACTACAAAAAACTGTTTATAAGAATTGCAACTGCTTCATGGATTTATGGTTTCATTTGGGCGGTCTTGCCT…	MDAVKIILLIITSIAVLTNGISFYFLYKKQKKNNYVILCINLCVSDILQSVAGYIPALFFDINMQKATTLCKLSAFFIAFPSFTTIAMLSAMALSRMVLLSLCFQSNQINYKKLFIRIATASWIYGFIWAVLPFLGFSSYTLENTRARCSINFSPKKNVEKLYLILLMAFGFVIPLISIIASCLFTARVITTKYKYFCVTYGKDNDETIRYKEKEKKTFFSFLIMVLSFAVCWTPYATIGCFSAFTSFKIPQWLLHVAAFFGKLSALINPFIYYWKDGLFKKCFLNKRLKATKTFLIKNQETNQVDK*	MN822290
HvOpD37	ATGAATACTAACAAATTAGTTCAAAGTGTTCTTTCAACAGTGCTTGTGACGTCAGTAGTATTAAACATGACTGCTTGTTATGTAATTTTAGTTAAAGTGAAGAGAAAAGAGATAACGCATTTATTTGTTGTCAGCATTTCTATGACGAATTTATTAGAAACGATGATTGGATTAACACCTCAAATACTGATTGCCGATCAGTCTTTATTAGAAAAAACTCCGTTATGTATTGCAAGTGGTTTTATTGTTTTGGGTTTTGCTATAACCAATATATCTCATTTGGCAATGCTTTCTTTTATCAGAACTTTTGCTATAAAATACCCAATGCGTTATTTACAACTCCATAAAATGTTCTGGTGCAAAGTAGCATCAATTTTAGTATGTTATGCAAATGGGTTT…	MNTNKLVQSVLSTVLVTSVVLNMTACYVILVKVKRKEITHLFVVSISMTNLLETMIGLTPQILIADQSLLEKTPLCIASGFIVLGFAITNISHLAMLSFIRTFAIKYPMRYLQLHKMFWCKVASILVCYANGFFWAILPLLGWSKYELDLDKKRCSLDWSLTKANSFSYILTIFIFCNILPGIIIVLTLYFSKKTVFRRKTCKDCQNRETNILEKEYLRVCFLSATAYFLFWTTYAIVSVLTLLKVFVPVELTTTTALVAKLSTISNVLINCYVIKSFRKQLLNLMLIRFIKKYLWVLIACKKSSVNDDIN*	MN822291
HvOpD38	ATGGAAAATGCAACCAAGTGGTGTCAGATCAGTGCGTTTTTTGTAGCATTTCCTTCTTTTACATCGATTGCCTTGCTTACCGCAATAAGTTTTATAAAAGCATATTTAATAAATGAACATTTTTTGATTGGTGATATGATTTATAGAAAAGTGGTTAAGGTTACAATTTTATGTTGTTGGATATACGGACTGTTTTGGTCTACTTTCCCTTTAATTGGAGTTTCGTCTTACACACTTGAATCTACCAAAGCACGCTGTTCAATTAAGTGGTATACAAACACCAATACTGAAAAACTGTATTTAATACTACTTCTCGTGTTTTGCTACACTATTCCTGTTTCTATAGTTTTAGCTTCGACTATGATTTCTGCAAGATTTGTACGATCGAGTTTTAAAATT…	MENATKWCQISAFFVAFPSFTSIALLTAISFIKAYLINEHFLIGDMIYRKVVKVTILCCWIYGLFWSTFPLIGVSSYTLESTKARCSIKWYTNTNTEKLYLILLLVFCYTIPVSIVLASTMISARFVRSSFKISSSSLGMGESFVKIFKLREAKVKFSLTLMCLSFIMFWTPYAIIGLLSGFARVKHPKWLLETAALFAKLSAMVNPLLYWQKEDFKKKVRKAFLVFRTYVFYS*	MN822292

## Sheet: Table S3
Table S3. Single cell clustering for phototransduction genes.
Gene name	Juliano aepLRv2 ID	Cluster
Gαs	t12724aep	all clusters, especially ecEp and enEp and i_fmgl2_nurse
Gαo	t15699aep	all clusters, especially i_fmgl
Gαi	t12031aep	all clusters
Gɣ1	t13138aep	all clusters
Gɣ2	t26652aep	all clusters, especially ecEp and enEp and i_fmgl2_nurse
GRK5-like	t13671aep	all clusters, especially ecEp and enEp
GMP-PDEα1	t26867aep	i_n_en2, ecEp_head, ecEp_bd, enEp_tent, ecEp_tent-nem, i_n_ec3, i_n_ec2, i_n_ec4, i_n_en1
GMP-PDEα2	t38455aep	all clusters, especially i_n_ec5
GMP-PDEβ	t20025aep	i_mgl
GMP-PDEΔ	t25255aep	all clusters, especially i_smgc
Phosphodiesterase	t6798aep	all clusters, especially i_fmgl2_nurse and i_nem
CNG	t27655aep	i_n_ec1, i_n_ec3, i_n_en2
RGS12-like	t26213aep	all clusters, especially ecEp, enEp, and i_fmgl
ANPR1-like	t7063aep	all clusters, especially ecEp, enEp_tent, i_n_ec, and i_nem
ANPR1-like2	t21324aep	all clusters except i_n_ec5
Neurocalcin-like	t38370aep	all clusters
Gαq	t612aep	all clusters
PLC	t29781aep	all clusters
Ankyrin-3-like	t27547aep	i_nem
Gβ1	t19432aep	all clusters
Gβ2	no match*
Gβ3	no match
Rh kinase	t17074aep	all clusters
Arrestin	t14420aep	all clusters
SEC14-like	t7389aep	all clusters, especially ecEp and i_fmgl2_nurse
Cluster Label Abbreviation Key: bat: battery cell, bd: basal disk, db: doublet cluster, ec: ectoderm, ecEP: ectodermal epithelial cell, en: endoderm, enEP: endodermal epithelial cell, fmgl: female germ-line, gc: gland cell, gmgc: granular mucous gland cell, i: cell of the interstitial lineage, id: integration doublet, mgl: male germline, mp: multiplet, nb: nematoblast, n: neuronal cell, nem: nema…
*no match means no unique match to the Seibert et al. transcriptome. The top BLASt hit to these genes was a better match to another HvOp gene.
