# Supplementary material for: Molecular evolution and expression of opsin genes in Hydra vulgaris
Source: BMC Genomics. 2019 Dec 17;20:992. doi: 10.1186/s12864-019-6349-y (PMC6918707; doi:10.1186/s12864-019-6349-y)
Supplement: Supplementary file 5 — Additional file 5: Table S4. GTF file of combined StringTie and Hydra v2.0 gene models. (GTF 50712 kb) [file 12864_2019_6349_MOESM5_ESM.gtf]

# stringtie --merge -G /share/samdata/rmurad/hydra.final.analysis/gff/hydra.augustus.gtf -o merged.gtf gtfList.txt
# StringTie version 1.3.4b
Sc4wPfr_1	StringTie	transcript	44594	61063	1000	-	.	gene_id "MSTRG.1"; transcript_id "Sc4wPfr_1.g5776.t1"; ref_gene_id "Sc4wPfr_1.g5776";
Sc4wPfr_1	StringTie	exon	44594	44898	1000	-	.	gene_id "MSTRG.1"; transcript_id "Sc4wPfr_1.g5776.t1"; exon_number "1"; ref_gene_id "Sc4wPfr_1.g5776";
Sc4wPfr_1	StringTie	exon	45021	45143	1000	-	.	gene_id "MSTRG.1"; transcript_id "Sc4wPfr_1.g5776.t1"; exon_number "2"; ref_gene_id "Sc4wPfr_1.g5776";
Sc4wPfr_1	StringTie	exon	45289	45594	1000	-	.	gene_id "MSTRG.1"; transcript_id "Sc4wPfr_1.g5776.t1"; exon_number "3"; ref_gene_id "Sc4wPfr_1.g5776";
Sc4wPfr_1	StringTie	exon	46730	46852	1000	-	.	gene_id "MSTRG.1"; transcript_id "Sc4wPfr_1.g5776.t1"; exon_number "4"; ref_gene_id "Sc4wPfr_1.g5776";
Sc4wPfr_1	StringTie	exon	56227	56353	1000	-	.	gene_id "MSTRG.1"; transcript_id "Sc4wPfr_1.g5776.t1"; exon_number "5"; ref_gene_id "Sc4wPfr_1.g5776";
Sc4wPfr_1	StringTie	exon	56553	56662	1000	-	.	gene_id "MSTRG.1"; transcript_id "Sc4wPfr_1.g5776.t1"; exon_number "6"; ref_gene_id "Sc4wPfr_1.g5776";
Sc4wPfr_1	StringTie	exon	57691	57799	1000	-	.	gene_id "MSTRG.1"; transcript_id "Sc4wPfr_1.g5776.t1"; exon_number "7"; ref_gene_id "Sc4wPfr_1.g5776";
Sc4wPfr_1	StringTie	exon	59496	59542	1000	-	.	gene_id "MSTRG.1"; transcript_id "Sc4wPfr_1.g5776.t1"; exon_number "8"; ref_gene_id "Sc4wPfr_1.g5776";
Sc4wPfr_1	StringTie	exon	60173	60523	1000	-	.	gene_id "MSTRG.1"; transcript_id "Sc4wPfr_1.g5776.t1"; exon_number "9"; ref_gene_id "Sc4wPfr_1.g5776";
Sc4wPfr_1	StringTie	exon	60769	61063	1000	-	.	gene_id "MSTRG.1"; transcript_id "Sc4wPfr_1.g5776.t1"; exon_number "10"; ref_gene_id "Sc4wPfr_1.g5776";
Sc4wPfr_1	StringTie	transcript	73763	74125	1000	-	.	gene_id "MSTRG.2"; transcript_id "Sc4wPfr_1.g5779.t1"; ref_gene_id "Sc4wPfr_1.g5779";
Sc4wPfr_1	StringTie	exon	73763	74125	1000	-	.	gene_id "MSTRG.2"; transcript_id "Sc4wPfr_1.g5779.t1"; exon_number "1"; ref_gene_id "Sc4wPfr_1.g5779";
Sc4wPfr_1	StringTie	transcript	75839	94855	1000	+	.	gene_id "MSTRG.3"; transcript_id "Sc4wPfr_1.g5780.t1"; ref_gene_id "Sc4wPfr_1.g5780";
Sc4wPfr_1	StringTie	exon	75839	75937	1000	+	.	gene_id "MSTRG.3"; transcript_id "Sc4wPfr_1.g5780.t1"; exon_number "1"; ref_gene_id "Sc4wPfr_1.g5780";
Sc4wPfr_1	StringTie	exon	78288	79047	1000	+	.	gene_id "MSTRG.3"; transcript_id "Sc4wPfr_1.g5780.t1"; exon_number "2"; ref_gene_id "Sc4wPfr_1.g5780";
Sc4wPfr_1	StringTie	exon	94743	94855	1000	+	.	gene_id "MSTRG.3"; transcript_id "Sc4wPfr_1.g5780.t1"; exon_number "3"; ref_gene_id "Sc4wPfr_1.g5780";
Sc4wPfr_1	StringTie	transcript	97059	157514	1000	-	.	gene_id "MSTRG.4"; transcript_id "MSTRG.4.1";
Sc4wPfr_1	StringTie	exon	97059	97758	1000	-	.	gene_id "MSTRG.4"; transcript_id "MSTRG.4.1"; exon_number "1";
Sc4wPfr_1	StringTie	exon	102463	102564	1000	-	.	gene_id "MSTRG.4"; transcript_id "MSTRG.4.1"; exon_number "2";
Sc4wPfr_1	StringTie	exon	122544	122571	1000	-	.	gene_id "MSTRG.4"; transcript_id "MSTRG.4.1"; exon_number "3";
Sc4wPfr_1	StringTie	exon	131259	131308	1000	-	.	gene_id "MSTRG.4"; transcript_id "MSTRG.4.1"; exon_number "4";
Sc4wPfr_1	StringTie	exon	139558	139591	1000	-	.	gene_id "MSTRG.4"; transcript_id "MSTRG.4.1"; exon_number "5";
Sc4wPfr_1	StringTie	exon	154702	154736	1000	-	.	gene_id "MSTRG.4"; transcript_id "MSTRG.4.1"; exon_number "6";
Sc4wPfr_1	StringTie	exon	157481	157514	1000	-	.	gene_id "MSTRG.4"; transcript_id "MSTRG.4.1"; exon_number "7";
Sc4wPfr_1	StringTie	transcript	97119	157483	1000	-	.	gene_id "MSTRG.4"; transcript_id "MSTRG.4.2";
Sc4wPfr_1	StringTie	exon	97119	97758	1000	-	.	gene_id "MSTRG.4"; transcript_id "MSTRG.4.2"; exon_number "1";
Sc4wPfr_1	StringTie	exon	102463	102564	1000	-	.	gene_id "MSTRG.4"; transcript_id "MSTRG.4.2"; exon_number "2";
Sc4wPfr_1	StringTie	exon	122544	122571	1000	-	.	gene_id "MSTRG.4"; transcript_id "MSTRG.4.2"; exon_number "3";
Sc4wPfr_1	StringTie	exon	131259	131392	1000	-	.	gene_id "MSTRG.4"; transcript_id "MSTRG.4.2"; exon_number "4";
Sc4wPfr_1	StringTie	exon	139558	139591	1000	-	.	gene_id "MSTRG.4"; transcript_id "MSTRG.4.2"; exon_number "5";
Sc4wPfr_1	StringTie	exon	154702	154736	1000	-	.	gene_id "MSTRG.4"; transcript_id "MSTRG.4.2"; exon_number "6";
Sc4wPfr_1	StringTie	exon	157481	157483	1000	-	.	gene_id "MSTRG.4"; transcript_id "MSTRG.4.2"; exon_number "7";
Sc4wPfr_1	StringTie	transcript	97172	157483	1000	-	.	gene_id "MSTRG.4"; transcript_id "MSTRG.4.3";
Sc4wPfr_1	StringTie	exon	97172	97758	1000	-	.	gene_id "MSTRG.4"; transcript_id "MSTRG.4.3"; exon_number "1";
Sc4wPfr_1	StringTie	exon	102463	102564	1000	-	.	gene_id "MSTRG.4"; transcript_id "MSTRG.4.3"; exon_number "2";
Sc4wPfr_1	StringTie	exon	122544	122571	1000	-	.	gene_id "MSTRG.4"; transcript_id "MSTRG.4.3"; exon_number "3";
Sc4wPfr_1	StringTie	exon	131276	131392	1000	-	.	gene_id "MSTRG.4"; transcript_id "MSTRG.4.3"; exon_number "4";
Sc4wPfr_1	StringTie	exon	139558	139591	1000	-	.	gene_id "MSTRG.4"; transcript_id "MSTRG.4.3"; exon_number "5";
Sc4wPfr_1	StringTie	exon	154702	154736	1000	-	.	gene_id "MSTRG.4"; transcript_id "MSTRG.4.3"; exon_number "6";
Sc4wPfr_1	StringTie	exon	157481	157483	1000	-	.	gene_id "MSTRG.4"; transcript_id "MSTRG.4.3"; exon_number "7";
Sc4wPfr_1	StringTie	transcript	97172	100797	1000	-	.	gene_id "MSTRG.4"; transcript_id "Sc4wPfr_1.g5781.t1"; ref_gene_id "Sc4wPfr_1.g5781";
Sc4wPfr_1	StringTie	exon	97172	97758	1000	-	.	gene_id "MSTRG.4"; transcript_id "Sc4wPfr_1.g5781.t1"; exon_number "1"; ref_gene_id "Sc4wPfr_1.g5781";
Sc4wPfr_1	StringTie	exon	100653	100797	1000	-	.	gene_id "MSTRG.4"; transcript_id "Sc4wPfr_1.g5781.t1"; exon_number "2"; ref_gene_id "Sc4wPfr_1.g5781";
Sc4wPfr_1	StringTie	transcript	102458	157514	1000	-	.	gene_id "MSTRG.4"; transcript_id "Sc4wPfr_1.g5782.t1"; ref_gene_id "Sc4wPfr_1.g5782";
Sc4wPfr_1	StringTie	exon	102458	102564	1000	-	.	gene_id "MSTRG.4"; transcript_id "Sc4wPfr_1.g5782.t1"; exon_number "1"; ref_gene_id "Sc4wPfr_1.g5782";
Sc4wPfr_1	StringTie	exon	122544	122571	1000	-	.	gene_id "MSTRG.4"; transcript_id "Sc4wPfr_1.g5782.t1"; exon_number "2"; ref_gene_id "Sc4wPfr_1.g5782";
Sc4wPfr_1	StringTie	exon	131259	131308	1000	-	.	gene_id "MSTRG.4"; transcript_id "Sc4wPfr_1.g5782.t1"; exon_number "3"; ref_gene_id "Sc4wPfr_1.g5782";
Sc4wPfr_1	StringTie	exon	139558	139591	1000	-	.	gene_id "MSTRG.4"; transcript_id "Sc4wPfr_1.g5782.t1"; exon_number "4"; ref_gene_id "Sc4wPfr_1.g5782";
Sc4wPfr_1	StringTie	exon	154702	154736	1000	-	.	gene_id "MSTRG.4"; transcript_id "Sc4wPfr_1.g5782.t1"; exon_number "5"; ref_gene_id "Sc4wPfr_1.g5782";
Sc4wPfr_1	StringTie	exon	157481	157514	1000	-	.	gene_id "MSTRG.4"; transcript_id "Sc4wPfr_1.g5782.t1"; exon_number "6"; ref_gene_id "Sc4wPfr_1.g5782";
Sc4wPfr_1	StringTie	transcript	221716	224103	1000	-	.	gene_id "MSTRG.5"; transcript_id "Sc4wPfr_1.g5783.t1"; ref_gene_id "Sc4wPfr_1.g5783";
Sc4wPfr_1	StringTie	exon	221716	222077	1000	-	.	gene_id "MSTRG.5"; transcript_id "Sc4wPfr_1.g5783.t1"; exon_number "1"; ref_gene_id "Sc4wPfr_1.g5783";
Sc4wPfr_1	StringTie	exon	222194	222316	1000	-	.	gene_id "MSTRG.5"; transcript_id "Sc4wPfr_1.g5783.t1"; exon_number "2"; ref_gene_id "Sc4wPfr_1.g5783";
Sc4wPfr_1	StringTie	exon	222454	222756	1000	-	.	gene_id "MSTRG.5"; transcript_id "Sc4wPfr_1.g5783.t1"; exon_number "3"; ref_gene_id "Sc4wPfr_1.g5783";
Sc4wPfr_1	StringTie	exon	223680	223802	1000	-	.	gene_id "MSTRG.5"; transcript_id "Sc4wPfr_1.g5783.t1"; exon_number "4"; ref_gene_id "Sc4wPfr_1.g5783";
Sc4wPfr_1	StringTie	exon	224052	224103	1000	-	.	gene_id "MSTRG.5"; transcript_id "Sc4wPfr_1.g5783.t1"; exon_number "5"; ref_gene_id "Sc4wPfr_1.g5783";
Sc4wPfr_1	StringTie	transcript	299932	303089	1000	+	.	gene_id "MSTRG.7"; transcript_id "Sc4wPfr_1.g5784.t1"; ref_gene_id "Sc4wPfr_1.g5784";
Sc4wPfr_1	StringTie	exon	299932	299987	1000	+	.	gene_id "MSTRG.7"; transcript_id "Sc4wPfr_1.g5784.t1"; exon_number "1"; ref_gene_id "Sc4wPfr_1.g5784";
Sc4wPfr_1	StringTie	exon	302050	302333	1000	+	.	gene_id "MSTRG.7"; transcript_id "Sc4wPfr_1.g5784.t1"; exon_number "2"; ref_gene_id "Sc4wPfr_1.g5784";
Sc4wPfr_1	StringTie	exon	302737	303089	1000	+	.	gene_id "MSTRG.7"; transcript_id "Sc4wPfr_1.g5784.t1"; exon_number "3"; ref_gene_id "Sc4wPfr_1.g5784";
Sc4wPfr_1	StringTie	transcript	308986	311296	1000	+	.	gene_id "MSTRG.8"; transcript_id "Sc4wPfr_1.g5785.t1"; ref_gene_id "Sc4wPfr_1.g5785";
Sc4wPfr_1	StringTie	exon	308986	309559	1000	+	.	gene_id "MSTRG.8"; transcript_id "Sc4wPfr_1.g5785.t1"; exon_number "1"; ref_gene_id "Sc4wPfr_1.g5785";
Sc4wPfr_1	StringTie	exon	311262	311296	1000	+	.	gene_id "MSTRG.8"; transcript_id "Sc4wPfr_1.g5785.t1"; exon_number "2"; ref_gene_id "Sc4wPfr_1.g5785";
Sc4wPfr_1	StringTie	transcript	311330	342709	1000	+	.	gene_id "MSTRG.9"; transcript_id "Sc4wPfr_1.g5786.t1"; ref_gene_id "Sc4wPfr_1.g5786";
Sc4wPfr_1	StringTie	exon	311330	312070	1000	+	.	gene_id "MSTRG.9"; transcript_id "Sc4wPfr_1.g5786.t1"; exon_number "1"; ref_gene_id "Sc4wPfr_1.g5786";
Sc4wPfr_1	StringTie	exon	312209	312431	1000	+	.	gene_id "MSTRG.9"; transcript_id "Sc4wPfr_1.g5786.t1"; exon_number "2"; ref_gene_id "Sc4wPfr_1.g5786";
Sc4wPfr_1	StringTie	exon	313148	313260	1000	+	.	gene_id "MSTRG.9"; transcript_id "Sc4wPfr_1.g5786.t1"; exon_number "3"; ref_gene_id "Sc4wPfr_1.g5786";
Sc4wPfr_1	StringTie	exon	322909	323822	1000	+	.	gene_id "MSTRG.9"; transcript_id "Sc4wPfr_1.g5786.t1"; exon_number "4"; ref_gene_id "Sc4wPfr_1.g5786";
Sc4wPfr_1	StringTie	exon	342514	342709	1000	+	.	gene_id "MSTRG.9"; transcript_id "Sc4wPfr_1.g5786.t1"; exon_number "5"; ref_gene_id "Sc4wPfr_1.g5786";
Sc4wPfr_1	StringTie	transcript	349148	372735	1000	+	.	gene_id "MSTRG.10"; transcript_id "Sc4wPfr_1.g5788.t1"; ref_gene_id "Sc4wPfr_1.g5788";
Sc4wPfr_1	StringTie	exon	349148	349888	1000	+	.	gene_id "MSTRG.10"; transcript_id "Sc4wPfr_1.g5788.t1"; exon_number "1"; ref_gene_id "Sc4wPfr_1.g5788";
Sc4wPfr_1	StringTie	exon	357016	357238	1000	+	.	gene_id "MSTRG.10"; transcript_id "Sc4wPfr_1.g5788.t1"; exon_number "2"; ref_gene_id "Sc4wPfr_1.g5788";
Sc4wPfr_1	StringTie	exon	361344	361456	1000	+	.	gene_id "MSTRG.10"; transcript_id "Sc4wPfr_1.g5788.t1"; exon_number "3"; ref_gene_id "Sc4wPfr_1.g5788";
Sc4wPfr_1	StringTie	exon	371684	372576	1000	+	.	gene_id "MSTRG.10"; transcript_id "Sc4wPfr_1.g5788.t1"; exon_number "4"; ref_gene_id "Sc4wPfr_1.g5788";
Sc4wPfr_1	StringTie	exon	372654	372735	1000	+	.	gene_id "MSTRG.10"; transcript_id "Sc4wPfr_1.g5788.t1"; exon_number "5"; ref_gene_id "Sc4wPfr_1.g5788";
Sc4wPfr_1	StringTie	transcript	383777	418062	1000	+	.	gene_id "MSTRG.11"; transcript_id "MSTRG.11.1";
Sc4wPfr_1	StringTie	exon	383777	384004	1000	+	.	gene_id "MSTRG.11"; transcript_id "MSTRG.11.1"; exon_number "1";
Sc4wPfr_1	StringTie	exon	388545	388587	1000	+	.	gene_id "MSTRG.11"; transcript_id "MSTRG.11.1"; exon_number "2";
Sc4wPfr_1	StringTie	exon	391593	391666	1000	+	.	gene_id "MSTRG.11"; transcript_id "MSTRG.11.1"; exon_number "3";
Sc4wPfr_1	StringTie	exon	394053	394116	1000	+	.	gene_id "MSTRG.11"; transcript_id "MSTRG.11.1"; exon_number "4";
Sc4wPfr_1	StringTie	exon	394258	394382	1000	+	.	gene_id "MSTRG.11"; transcript_id "MSTRG.11.1"; exon_number "5";
Sc4wPfr_1	StringTie	exon	395208	395262	1000	+	.	gene_id "MSTRG.11"; transcript_id "MSTRG.11.1"; exon_number "6";
Sc4wPfr_1	StringTie	exon	400759	400869	1000	+	.	gene_id "MSTRG.11"; transcript_id "MSTRG.11.1"; exon_number "7";
Sc4wPfr_1	StringTie	exon	403947	404074	1000	+	.	gene_id "MSTRG.11"; transcript_id "MSTRG.11.1"; exon_number "8";
Sc4wPfr_1	StringTie	exon	404223	404335	1000	+	.	gene_id "MSTRG.11"; transcript_id "MSTRG.11.1"; exon_number "9";
Sc4wPfr_1	StringTie	exon	408159	408265	1000	+	.	gene_id "MSTRG.11"; transcript_id "MSTRG.11.1"; exon_number "10";
Sc4wPfr_1	StringTie	exon	417874	418062	1000	+	.	gene_id "MSTRG.11"; transcript_id "MSTRG.11.1"; exon_number "11";
Sc4wPfr_1	StringTie	transcript	383924	431424	1000	+	.	gene_id "MSTRG.11"; transcript_id "Sc4wPfr_1.g5789.t1"; ref_gene_id "Sc4wPfr_1.g5789";
Sc4wPfr_1	StringTie	exon	383924	384004	1000	+	.	gene_id "MSTRG.11"; transcript_id "Sc4wPfr_1.g5789.t1"; exon_number "1"; ref_gene_id "Sc4wPfr_1.g5789";
Sc4wPfr_1	StringTie	exon	388545	388587	1000	+	.	gene_id "MSTRG.11"; transcript_id "Sc4wPfr_1.g5789.t1"; exon_number "2"; ref_gene_id "Sc4wPfr_1.g5789";
Sc4wPfr_1	StringTie	exon	391593	391666	1000	+	.	gene_id "MSTRG.11"; transcript_id "Sc4wPfr_1.g5789.t1"; exon_number "3"; ref_gene_id "Sc4wPfr_1.g5789";
Sc4wPfr_1	StringTie	exon	394053	394116	1000	+	.	gene_id "MSTRG.11"; transcript_id "Sc4wPfr_1.g5789.t1"; exon_number "4"; ref_gene_id "Sc4wPfr_1.g5789";
Sc4wPfr_1	StringTie	exon	394258	394382	1000	+	.	gene_id "MSTRG.11"; transcript_id "Sc4wPfr_1.g5789.t1"; exon_number "5"; ref_gene_id "Sc4wPfr_1.g5789";
Sc4wPfr_1	StringTie	exon	395208	395262	1000	+	.	gene_id "MSTRG.11"; transcript_id "Sc4wPfr_1.g5789.t1"; exon_number "6"; ref_gene_id "Sc4wPfr_1.g5789";
Sc4wPfr_1	StringTie	exon	400759	400869	1000	+	.	gene_id "MSTRG.11"; transcript_id "Sc4wPfr_1.g5789.t1"; exon_number "7"; ref_gene_id "Sc4wPfr_1.g5789";
Sc4wPfr_1	StringTie	exon	403947	404074	1000	+	.	gene_id "MSTRG.11"; transcript_id "Sc4wPfr_1.g5789.t1"; exon_number "8"; ref_gene_id "Sc4wPfr_1.g5789";
Sc4wPfr_1	StringTie	exon	404223	404335	1000	+	.	gene_id "MSTRG.11"; transcript_id "Sc4wPfr_1.g5789.t1"; exon_number "9"; ref_gene_id "Sc4wPfr_1.g5789";
Sc4wPfr_1	StringTie	exon	408159	408265	1000	+	.	gene_id "MSTRG.11"; transcript_id "Sc4wPfr_1.g5789.t1"; exon_number "10"; ref_gene_id "Sc4wPfr_1.g5789";
Sc4wPfr_1	StringTie	exon	409317	409375	1000	+	.	gene_id "MSTRG.11"; transcript_id "Sc4wPfr_1.g5789.t1"; exon_number "11"; ref_gene_id "Sc4wPfr_1.g5789";
Sc4wPfr_1	StringTie	exon	431138	431204	1000	+	.	gene_id "MSTRG.11"; transcript_id "Sc4wPfr_1.g5789.t1"; exon_number "12"; ref_gene_id "Sc4wPfr_1.g5789";
Sc4wPfr_1	StringTie	exon	431333	431424	1000	+	.	gene_id "MSTRG.11"; transcript_id "Sc4wPfr_1.g5789.t1"; exon_number "13"; ref_gene_id "Sc4wPfr_1.g5789";
Sc4wPfr_1	StringTie	transcript	425656	485740	1000	+	.	gene_id "MSTRG.11"; transcript_id "MSTRG.11.3";
Sc4wPfr_1	StringTie	exon	425656	425967	1000	+	.	gene_id "MSTRG.11"; transcript_id "MSTRG.11.3"; exon_number "1";
Sc4wPfr_1	StringTie	exon	431138	431204	1000	+	.	gene_id "MSTRG.11"; transcript_id "MSTRG.11.3"; exon_number "2";
Sc4wPfr_1	StringTie	exon	431333	431376	1000	+	.	gene_id "MSTRG.11"; transcript_id "MSTRG.11.3"; exon_number "3";
Sc4wPfr_1	StringTie	exon	466051	466192	1000	+	.	gene_id "MSTRG.11"; transcript_id "MSTRG.11.3"; exon_number "4";
Sc4wPfr_1	StringTie	exon	468101	468179	1000	+	.	gene_id "MSTRG.11"; transcript_id "MSTRG.11.3"; exon_number "5";
Sc4wPfr_1	StringTie	exon	472044	472119	1000	+	.	gene_id "MSTRG.11"; transcript_id "MSTRG.11.3"; exon_number "6";
Sc4wPfr_1	StringTie	exon	472320	472433	1000	+	.	gene_id "MSTRG.11"; transcript_id "MSTRG.11.3"; exon_number "7";
Sc4wPfr_1	StringTie	exon	476178	476271	1000	+	.	gene_id "MSTRG.11"; transcript_id "MSTRG.11.3"; exon_number "8";
Sc4wPfr_1	StringTie	exon	476480	476527	1000	+	.	gene_id "MSTRG.11"; transcript_id "MSTRG.11.3"; exon_number "9";
Sc4wPfr_1	StringTie	exon	476647	476735	1000	+	.	gene_id "MSTRG.11"; transcript_id "MSTRG.11.3"; exon_number "10";
Sc4wPfr_1	StringTie	exon	476912	476980	1000	+	.	gene_id "MSTRG.11"; transcript_id "MSTRG.11.3"; exon_number "11";
Sc4wPfr_1	StringTie	exon	480703	480846	1000	+	.	gene_id "MSTRG.11"; transcript_id "MSTRG.11.3"; exon_number "12";
Sc4wPfr_1	StringTie	exon	481633	481713	1000	+	.	gene_id "MSTRG.11"; transcript_id "MSTRG.11.3"; exon_number "13";
Sc4wPfr_1	StringTie	exon	482785	482856	1000	+	.	gene_id "MSTRG.11"; transcript_id "MSTRG.11.3"; exon_number "14";
Sc4wPfr_1	StringTie	exon	485360	485740	1000	+	.	gene_id "MSTRG.11"; transcript_id "MSTRG.11.3"; exon_number "15";
Sc4wPfr_1	StringTie	transcript	425656	452737	1000	+	.	gene_id "MSTRG.11"; transcript_id "MSTRG.11.4";
Sc4wPfr_1	StringTie	exon	425656	425967	1000	+	.	gene_id "MSTRG.11"; transcript_id "MSTRG.11.4"; exon_number "1";
Sc4wPfr_1	StringTie	exon	431138	431204	1000	+	.	gene_id "MSTRG.11"; transcript_id "MSTRG.11.4"; exon_number "2";
Sc4wPfr_1	StringTie	exon	431333	431376	1000	+	.	gene_id "MSTRG.11"; transcript_id "MSTRG.11.4"; exon_number "3";
Sc4wPfr_1	StringTie	exon	452702	452737	1000	+	.	gene_id "MSTRG.11"; transcript_id "MSTRG.11.4"; exon_number "4";
Sc4wPfr_1	StringTie	transcript	454575	485744	1000	+	.	gene_id "MSTRG.11"; transcript_id "MSTRG.11.5";
Sc4wPfr_1	StringTie	exon	454575	454656	1000	+	.	gene_id "MSTRG.11"; transcript_id "MSTRG.11.5"; exon_number "1";
Sc4wPfr_1	StringTie	exon	458442	458517	1000	+	.	gene_id "MSTRG.11"; transcript_id "MSTRG.11.5"; exon_number "2";
Sc4wPfr_1	StringTie	exon	472320	472433	1000	+	.	gene_id "MSTRG.11"; transcript_id "MSTRG.11.5"; exon_number "3";
Sc4wPfr_1	StringTie	exon	476178	476271	1000	+	.	gene_id "MSTRG.11"; transcript_id "MSTRG.11.5"; exon_number "4";
Sc4wPfr_1	StringTie	exon	476480	476527	1000	+	.	gene_id "MSTRG.11"; transcript_id "MSTRG.11.5"; exon_number "5";
Sc4wPfr_1	StringTie	exon	476647	476735	1000	+	.	gene_id "MSTRG.11"; transcript_id "MSTRG.11.5"; exon_number "6";
Sc4wPfr_1	StringTie	exon	476912	476980	1000	+	.	gene_id "MSTRG.11"; transcript_id "MSTRG.11.5"; exon_number "7";
Sc4wPfr_1	StringTie	exon	480703	480846	1000	+	.	gene_id "MSTRG.11"; transcript_id "MSTRG.11.5"; exon_number "8";
Sc4wPfr_1	StringTie	exon	481633	481713	1000	+	.	gene_id "MSTRG.11"; transcript_id "MSTRG.11.5"; exon_number "9";
Sc4wPfr_1	StringTie	exon	482785	482856	1000	+	.	gene_id "MSTRG.11"; transcript_id "MSTRG.11.5"; exon_number "10";
Sc4wPfr_1	StringTie	exon	485360	485744	1000	+	.	gene_id "MSTRG.11"; transcript_id "MSTRG.11.5"; exon_number "11";
Sc4wPfr_1	StringTie	transcript	454575	485727	1000	+	.	gene_id "MSTRG.11"; transcript_id "MSTRG.11.6";
Sc4wPfr_1	StringTie	exon	454575	454656	1000	+	.	gene_id "MSTRG.11"; transcript_id "MSTRG.11.6"; exon_number "1";
Sc4wPfr_1	StringTie	exon	458442	458517	1000	+	.	gene_id "MSTRG.11"; transcript_id "MSTRG.11.6"; exon_number "2";
Sc4wPfr_1	StringTie	exon	458718	458831	1000	+	.	gene_id "MSTRG.11"; transcript_id "MSTRG.11.6"; exon_number "3";
Sc4wPfr_1	StringTie	exon	461889	461982	1000	+	.	gene_id "MSTRG.11"; transcript_id "MSTRG.11.6"; exon_number "4";
Sc4wPfr_1	StringTie	exon	462214	462261	1000	+	.	gene_id "MSTRG.11"; transcript_id "MSTRG.11.6"; exon_number "5";
Sc4wPfr_1	StringTie	exon	462381	462469	1000	+	.	gene_id "MSTRG.11"; transcript_id "MSTRG.11.6"; exon_number "6";
Sc4wPfr_1	StringTie	exon	462646	462714	1000	+	.	gene_id "MSTRG.11"; transcript_id "MSTRG.11.6"; exon_number "7";
Sc4wPfr_1	StringTie	exon	480703	480846	1000	+	.	gene_id "MSTRG.11"; transcript_id "MSTRG.11.6"; exon_number "8";
Sc4wPfr_1	StringTie	exon	481633	481713	1000	+	.	gene_id "MSTRG.11"; transcript_id "MSTRG.11.6"; exon_number "9";
Sc4wPfr_1	StringTie	exon	482785	482856	1000	+	.	gene_id "MSTRG.11"; transcript_id "MSTRG.11.6"; exon_number "10";
Sc4wPfr_1	StringTie	exon	485360	485727	1000	+	.	gene_id "MSTRG.11"; transcript_id "MSTRG.11.6"; exon_number "11";
Sc4wPfr_1	StringTie	transcript	454575	485725	1000	+	.	gene_id "MSTRG.11"; transcript_id "MSTRG.11.7";
Sc4wPfr_1	StringTie	exon	454575	454656	1000	+	.	gene_id "MSTRG.11"; transcript_id "MSTRG.11.7"; exon_number "1";
Sc4wPfr_1	StringTie	exon	458442	458517	1000	+	.	gene_id "MSTRG.11"; transcript_id "MSTRG.11.7"; exon_number "2";
Sc4wPfr_1	StringTie	exon	458718	458831	1000	+	.	gene_id "MSTRG.11"; transcript_id "MSTRG.11.7"; exon_number "3";
Sc4wPfr_1	StringTie	exon	461889	461982	1000	+	.	gene_id "MSTRG.11"; transcript_id "MSTRG.11.7"; exon_number "4";
Sc4wPfr_1	StringTie	exon	476480	476527	1000	+	.	gene_id "MSTRG.11"; transcript_id "MSTRG.11.7"; exon_number "5";
Sc4wPfr_1	StringTie	exon	476647	476735	1000	+	.	gene_id "MSTRG.11"; transcript_id "MSTRG.11.7"; exon_number "6";
Sc4wPfr_1	StringTie	exon	476912	476980	1000	+	.	gene_id "MSTRG.11"; transcript_id "MSTRG.11.7"; exon_number "7";
Sc4wPfr_1	StringTie	exon	480703	480846	1000	+	.	gene_id "MSTRG.11"; transcript_id "MSTRG.11.7"; exon_number "8";
Sc4wPfr_1	StringTie	exon	481633	481713	1000	+	.	gene_id "MSTRG.11"; transcript_id "MSTRG.11.7"; exon_number "9";
Sc4wPfr_1	StringTie	exon	482785	482856	1000	+	.	gene_id "MSTRG.11"; transcript_id "MSTRG.11.7"; exon_number "10";
Sc4wPfr_1	StringTie	exon	485360	485725	1000	+	.	gene_id "MSTRG.11"; transcript_id "MSTRG.11.7"; exon_number "11";
Sc4wPfr_1	StringTie	transcript	454576	485707	1000	+	.	gene_id "MSTRG.11"; transcript_id "MSTRG.11.8";
Sc4wPfr_1	StringTie	exon	454576	454656	1000	+	.	gene_id "MSTRG.11"; transcript_id "MSTRG.11.8"; exon_number "1";
Sc4wPfr_1	StringTie	exon	458442	458517	1000	+	.	gene_id "MSTRG.11"; transcript_id "MSTRG.11.8"; exon_number "2";
Sc4wPfr_1	StringTie	exon	458718	458831	1000	+	.	gene_id "MSTRG.11"; transcript_id "MSTRG.11.8"; exon_number "3";
Sc4wPfr_1	StringTie	exon	476178	476271	1000	+	.	gene_id "MSTRG.11"; transcript_id "MSTRG.11.8"; exon_number "4";
Sc4wPfr_1	StringTie	exon	476480	476527	1000	+	.	gene_id "MSTRG.11"; transcript_id "MSTRG.11.8"; exon_number "5";
Sc4wPfr_1	StringTie	exon	476647	476735	1000	+	.	gene_id "MSTRG.11"; transcript_id "MSTRG.11.8"; exon_number "6";
Sc4wPfr_1	StringTie	exon	476912	476980	1000	+	.	gene_id "MSTRG.11"; transcript_id "MSTRG.11.8"; exon_number "7";
Sc4wPfr_1	StringTie	exon	480703	480846	1000	+	.	gene_id "MSTRG.11"; transcript_id "MSTRG.11.8"; exon_number "8";
Sc4wPfr_1	StringTie	exon	481633	481713	1000	+	.	gene_id "MSTRG.11"; transcript_id "MSTRG.11.8"; exon_number "9";
Sc4wPfr_1	StringTie	exon	482785	482856	1000	+	.	gene_id "MSTRG.11"; transcript_id "MSTRG.11.8"; exon_number "10";
Sc4wPfr_1	StringTie	exon	485360	485707	1000	+	.	gene_id "MSTRG.11"; transcript_id "MSTRG.11.8"; exon_number "11";
Sc4wPfr_1	StringTie	transcript	454576	485725	1000	+	.	gene_id "MSTRG.11"; transcript_id "MSTRG.11.9";
Sc4wPfr_1	StringTie	exon	454576	454656	1000	+	.	gene_id "MSTRG.11"; transcript_id "MSTRG.11.9"; exon_number "1";
Sc4wPfr_1	StringTie	exon	458442	458517	1000	+	.	gene_id "MSTRG.11"; transcript_id "MSTRG.11.9"; exon_number "2";
Sc4wPfr_1	StringTie	exon	458718	458831	1000	+	.	gene_id "MSTRG.11"; transcript_id "MSTRG.11.9"; exon_number "3";
Sc4wPfr_1	StringTie	exon	461889	461982	1000	+	.	gene_id "MSTRG.11"; transcript_id "MSTRG.11.9"; exon_number "4";
Sc4wPfr_1	StringTie	exon	462214	462261	1000	+	.	gene_id "MSTRG.11"; transcript_id "MSTRG.11.9"; exon_number "5";
Sc4wPfr_1	StringTie	exon	476647	476735	1000	+	.	gene_id "MSTRG.11"; transcript_id "MSTRG.11.9"; exon_number "6";
Sc4wPfr_1	StringTie	exon	476912	476980	1000	+	.	gene_id "MSTRG.11"; transcript_id "MSTRG.11.9"; exon_number "7";
Sc4wPfr_1	StringTie	exon	480703	480846	1000	+	.	gene_id "MSTRG.11"; transcript_id "MSTRG.11.9"; exon_number "8";
Sc4wPfr_1	StringTie	exon	481633	481713	1000	+	.	gene_id "MSTRG.11"; transcript_id "MSTRG.11.9"; exon_number "9";
Sc4wPfr_1	StringTie	exon	482785	482856	1000	+	.	gene_id "MSTRG.11"; transcript_id "MSTRG.11.9"; exon_number "10";
Sc4wPfr_1	StringTie	exon	485360	485725	1000	+	.	gene_id "MSTRG.11"; transcript_id "MSTRG.11.9"; exon_number "11";
Sc4wPfr_1	StringTie	transcript	454576	485733	1000	+	.	gene_id "MSTRG.11"; transcript_id "MSTRG.11.10";
Sc4wPfr_1	StringTie	exon	454576	454656	1000	+	.	gene_id "MSTRG.11"; transcript_id "MSTRG.11.10"; exon_number "1";
Sc4wPfr_1	StringTie	exon	458442	458498	1000	+	.	gene_id "MSTRG.11"; transcript_id "MSTRG.11.10"; exon_number "2";
Sc4wPfr_1	StringTie	exon	472102	472119	1000	+	.	gene_id "MSTRG.11"; transcript_id "MSTRG.11.10"; exon_number "3";
Sc4wPfr_1	StringTie	exon	472320	472433	1000	+	.	gene_id "MSTRG.11"; transcript_id "MSTRG.11.10"; exon_number "4";
Sc4wPfr_1	StringTie	exon	476178	476271	1000	+	.	gene_id "MSTRG.11"; transcript_id "MSTRG.11.10"; exon_number "5";
Sc4wPfr_1	StringTie	exon	476480	476527	1000	+	.	gene_id "MSTRG.11"; transcript_id "MSTRG.11.10"; exon_number "6";
Sc4wPfr_1	StringTie	exon	476647	476735	1000	+	.	gene_id "MSTRG.11"; transcript_id "MSTRG.11.10"; exon_number "7";
Sc4wPfr_1	StringTie	exon	476912	476980	1000	+	.	gene_id "MSTRG.11"; transcript_id "MSTRG.11.10"; exon_number "8";
Sc4wPfr_1	StringTie	exon	480703	480846	1000	+	.	gene_id "MSTRG.11"; transcript_id "MSTRG.11.10"; exon_number "9";
Sc4wPfr_1	StringTie	exon	481633	481713	1000	+	.	gene_id "MSTRG.11"; transcript_id "MSTRG.11.10"; exon_number "10";
Sc4wPfr_1	StringTie	exon	482785	482856	1000	+	.	gene_id "MSTRG.11"; transcript_id "MSTRG.11.10"; exon_number "11";
Sc4wPfr_1	StringTie	exon	485360	485733	1000	+	.	gene_id "MSTRG.11"; transcript_id "MSTRG.11.10"; exon_number "12";
Sc4wPfr_1	StringTie	transcript	454577	482940	1000	+	.	gene_id "MSTRG.11"; transcript_id "MSTRG.11.11";
Sc4wPfr_1	StringTie	exon	454577	454656	1000	+	.	gene_id "MSTRG.11"; transcript_id "MSTRG.11.11"; exon_number "1";
Sc4wPfr_1	StringTie	exon	458442	458517	1000	+	.	gene_id "MSTRG.11"; transcript_id "MSTRG.11.11"; exon_number "2";
Sc4wPfr_1	StringTie	exon	458718	458816	1000	+	.	gene_id "MSTRG.11"; transcript_id "MSTRG.11.11"; exon_number "3";
Sc4wPfr_1	StringTie	exon	472423	472433	1000	+	.	gene_id "MSTRG.11"; transcript_id "MSTRG.11.11"; exon_number "4";
Sc4wPfr_1	StringTie	exon	476178	476271	1000	+	.	gene_id "MSTRG.11"; transcript_id "MSTRG.11.11"; exon_number "5";
Sc4wPfr_1	StringTie	exon	476480	476527	1000	+	.	gene_id "MSTRG.11"; transcript_id "MSTRG.11.11"; exon_number "6";
Sc4wPfr_1	StringTie	exon	476647	476735	1000	+	.	gene_id "MSTRG.11"; transcript_id "MSTRG.11.11"; exon_number "7";
Sc4wPfr_1	StringTie	exon	476912	476980	1000	+	.	gene_id "MSTRG.11"; transcript_id "MSTRG.11.11"; exon_number "8";
Sc4wPfr_1	StringTie	exon	480703	480846	1000	+	.	gene_id "MSTRG.11"; transcript_id "MSTRG.11.11"; exon_number "9";
Sc4wPfr_1	StringTie	exon	481633	481713	1000	+	.	gene_id "MSTRG.11"; transcript_id "MSTRG.11.11"; exon_number "10";
Sc4wPfr_1	StringTie	exon	482785	482940	1000	+	.	gene_id "MSTRG.11"; transcript_id "MSTRG.11.11"; exon_number "11";
Sc4wPfr_1	StringTie	transcript	454580	485410	1000	+	.	gene_id "MSTRG.11"; transcript_id "Sc4wPfr_1.g5791.t1"; ref_gene_id "Sc4wPfr_1.g5791";
Sc4wPfr_1	StringTie	exon	454580	454656	1000	+	.	gene_id "MSTRG.11"; transcript_id "Sc4wPfr_1.g5791.t1"; exon_number "1"; ref_gene_id "Sc4wPfr_1.g5791";
Sc4wPfr_1	StringTie	exon	458442	458517	1000	+	.	gene_id "MSTRG.11"; transcript_id "Sc4wPfr_1.g5791.t1"; exon_number "2"; ref_gene_id "Sc4wPfr_1.g5791";
Sc4wPfr_1	StringTie	exon	458718	458831	1000	+	.	gene_id "MSTRG.11"; transcript_id "Sc4wPfr_1.g5791.t1"; exon_number "3"; ref_gene_id "Sc4wPfr_1.g5791";
Sc4wPfr_1	StringTie	exon	461889	461982	1000	+	.	gene_id "MSTRG.11"; transcript_id "Sc4wPfr_1.g5791.t1"; exon_number "4"; ref_gene_id "Sc4wPfr_1.g5791";
Sc4wPfr_1	StringTie	exon	462214	462261	1000	+	.	gene_id "MSTRG.11"; transcript_id "Sc4wPfr_1.g5791.t1"; exon_number "5"; ref_gene_id "Sc4wPfr_1.g5791";
Sc4wPfr_1	StringTie	exon	462381	462469	1000	+	.	gene_id "MSTRG.11"; transcript_id "Sc4wPfr_1.g5791.t1"; exon_number "6"; ref_gene_id "Sc4wPfr_1.g5791";
Sc4wPfr_1	StringTie	exon	462646	462714	1000	+	.	gene_id "MSTRG.11"; transcript_id "Sc4wPfr_1.g5791.t1"; exon_number "7"; ref_gene_id "Sc4wPfr_1.g5791";
Sc4wPfr_1	StringTie	exon	466051	466192	1000	+	.	gene_id "MSTRG.11"; transcript_id "Sc4wPfr_1.g5791.t1"; exon_number "8"; ref_gene_id "Sc4wPfr_1.g5791";
Sc4wPfr_1	StringTie	exon	468101	468179	1000	+	.	gene_id "MSTRG.11"; transcript_id "Sc4wPfr_1.g5791.t1"; exon_number "9"; ref_gene_id "Sc4wPfr_1.g5791";
Sc4wPfr_1	StringTie	exon	472044	472119	1000	+	.	gene_id "MSTRG.11"; transcript_id "Sc4wPfr_1.g5791.t1"; exon_number "10"; ref_gene_id "Sc4wPfr_1.g5791";
Sc4wPfr_1	StringTie	exon	472320	472433	1000	+	.	gene_id "MSTRG.11"; transcript_id "Sc4wPfr_1.g5791.t1"; exon_number "11"; ref_gene_id "Sc4wPfr_1.g5791";
Sc4wPfr_1	StringTie	exon	476178	476271	1000	+	.	gene_id "MSTRG.11"; transcript_id "Sc4wPfr_1.g5791.t1"; exon_number "12"; ref_gene_id "Sc4wPfr_1.g5791";
Sc4wPfr_1	StringTie	exon	476480	476527	1000	+	.	gene_id "MSTRG.11"; transcript_id "Sc4wPfr_1.g5791.t1"; exon_number "13"; ref_gene_id "Sc4wPfr_1.g5791";
Sc4wPfr_1	StringTie	exon	476647	476735	1000	+	.	gene_id "MSTRG.11"; transcript_id "Sc4wPfr_1.g5791.t1"; exon_number "14"; ref_gene_id "Sc4wPfr_1.g5791";
Sc4wPfr_1	StringTie	exon	476912	476980	1000	+	.	gene_id "MSTRG.11"; transcript_id "Sc4wPfr_1.g5791.t1"; exon_number "15"; ref_gene_id "Sc4wPfr_1.g5791";
Sc4wPfr_1	StringTie	exon	480703	480846	1000	+	.	gene_id "MSTRG.11"; transcript_id "Sc4wPfr_1.g5791.t1"; exon_number "16"; ref_gene_id "Sc4wPfr_1.g5791";
Sc4wPfr_1	StringTie	exon	481633	481713	1000	+	.	gene_id "MSTRG.11"; transcript_id "Sc4wPfr_1.g5791.t1"; exon_number "17"; ref_gene_id "Sc4wPfr_1.g5791";
Sc4wPfr_1	StringTie	exon	482785	482856	1000	+	.	gene_id "MSTRG.11"; transcript_id "Sc4wPfr_1.g5791.t1"; exon_number "18"; ref_gene_id "Sc4wPfr_1.g5791";
Sc4wPfr_1	StringTie	exon	485360	485410	1000	+	.	gene_id "MSTRG.11"; transcript_id "Sc4wPfr_1.g5791.t1"; exon_number "19"; ref_gene_id "Sc4wPfr_1.g5791";
Sc4wPfr_1	StringTie	transcript	432412	434053	1000	-	.	gene_id "MSTRG.12"; transcript_id "Sc4wPfr_1.g5790.t1"; ref_gene_id "Sc4wPfr_1.g5790";
Sc4wPfr_1	StringTie	exon	432412	432426	1000	-	.	gene_id "MSTRG.12"; transcript_id "Sc4wPfr_1.g5790.t1"; exon_number "1"; ref_gene_id "Sc4wPfr_1.g5790";
Sc4wPfr_1	StringTie	exon	432497	434053	1000	-	.	gene_id "MSTRG.12"; transcript_id "Sc4wPfr_1.g5790.t1"; exon_number "2"; ref_gene_id "Sc4wPfr_1.g5790";
Sc4wPfr_1	StringTie	transcript	486880	501121	1000	+	.	gene_id "MSTRG.13"; transcript_id "MSTRG.13.1";
Sc4wPfr_1	StringTie	exon	486880	487004	1000	+	.	gene_id "MSTRG.13"; transcript_id "MSTRG.13.1"; exon_number "1";
Sc4wPfr_1	StringTie	exon	487618	487793	1000	+	.	gene_id "MSTRG.13"; transcript_id "MSTRG.13.1"; exon_number "2";
Sc4wPfr_1	StringTie	exon	495753	495809	1000	+	.	gene_id "MSTRG.13"; transcript_id "MSTRG.13.1"; exon_number "3";
Sc4wPfr_1	StringTie	exon	497090	497162	1000	+	.	gene_id "MSTRG.13"; transcript_id "MSTRG.13.1"; exon_number "4";
Sc4wPfr_1	StringTie	exon	497744	497892	1000	+	.	gene_id "MSTRG.13"; transcript_id "MSTRG.13.1"; exon_number "5";
Sc4wPfr_1	StringTie	exon	497981	498028	1000	+	.	gene_id "MSTRG.13"; transcript_id "MSTRG.13.1"; exon_number "6";
Sc4wPfr_1	StringTie	exon	499873	499978	1000	+	.	gene_id "MSTRG.13"; transcript_id "MSTRG.13.1"; exon_number "7";
Sc4wPfr_1	StringTie	exon	500756	500797	1000	+	.	gene_id "MSTRG.13"; transcript_id "MSTRG.13.1"; exon_number "8";
Sc4wPfr_1	StringTie	exon	500874	501121	1000	+	.	gene_id "MSTRG.13"; transcript_id "MSTRG.13.1"; exon_number "9";
Sc4wPfr_1	StringTie	transcript	486928	500944	1000	+	.	gene_id "MSTRG.13"; transcript_id "Sc4wPfr_1.g5792.t1"; ref_gene_id "Sc4wPfr_1.g5792";
Sc4wPfr_1	StringTie	exon	486928	487004	1000	+	.	gene_id "MSTRG.13"; transcript_id "Sc4wPfr_1.g5792.t1"; exon_number "1"; ref_gene_id "Sc4wPfr_1.g5792";
Sc4wPfr_1	StringTie	exon	487618	487675	1000	+	.	gene_id "MSTRG.13"; transcript_id "Sc4wPfr_1.g5792.t1"; exon_number "2"; ref_gene_id "Sc4wPfr_1.g5792";
Sc4wPfr_1	StringTie	exon	487767	487793	1000	+	.	gene_id "MSTRG.13"; transcript_id "Sc4wPfr_1.g5792.t1"; exon_number "3"; ref_gene_id "Sc4wPfr_1.g5792";
Sc4wPfr_1	StringTie	exon	495753	495809	1000	+	.	gene_id "MSTRG.13"; transcript_id "Sc4wPfr_1.g5792.t1"; exon_number "4"; ref_gene_id "Sc4wPfr_1.g5792";
Sc4wPfr_1	StringTie	exon	497090	497162	1000	+	.	gene_id "MSTRG.13"; transcript_id "Sc4wPfr_1.g5792.t1"; exon_number "5"; ref_gene_id "Sc4wPfr_1.g5792";
Sc4wPfr_1	StringTie	exon	497744	497892	1000	+	.	gene_id "MSTRG.13"; transcript_id "Sc4wPfr_1.g5792.t1"; exon_number "6"; ref_gene_id "Sc4wPfr_1.g5792";
Sc4wPfr_1	StringTie	exon	497981	498028	1000	+	.	gene_id "MSTRG.13"; transcript_id "Sc4wPfr_1.g5792.t1"; exon_number "7"; ref_gene_id "Sc4wPfr_1.g5792";
Sc4wPfr_1	StringTie	exon	499873	499978	1000	+	.	gene_id "MSTRG.13"; transcript_id "Sc4wPfr_1.g5792.t1"; exon_number "8"; ref_gene_id "Sc4wPfr_1.g5792";
Sc4wPfr_1	StringTie	exon	500756	500797	1000	+	.	gene_id "MSTRG.13"; transcript_id "Sc4wPfr_1.g5792.t1"; exon_number "9"; ref_gene_id "Sc4wPfr_1.g5792";
Sc4wPfr_1	StringTie	exon	500874	500944	1000	+	.	gene_id "MSTRG.13"; transcript_id "Sc4wPfr_1.g5792.t1"; exon_number "10"; ref_gene_id "Sc4wPfr_1.g5792";
Sc4wPfr_10	StringTie	transcript	17663	23605	1000	-	.	gene_id "MSTRG.14"; transcript_id "MSTRG.14.1";
Sc4wPfr_10	StringTie	exon	17663	18360	1000	-	.	gene_id "MSTRG.14"; transcript_id "MSTRG.14.1"; exon_number "1";
Sc4wPfr_10	StringTie	exon	18878	19180	1000	-	.	gene_id "MSTRG.14"; transcript_id "MSTRG.14.1"; exon_number "2";
Sc4wPfr_10	StringTie	exon	19258	19427	1000	-	.	gene_id "MSTRG.14"; transcript_id "MSTRG.14.1"; exon_number "3";
Sc4wPfr_10	StringTie	exon	19507	19659	1000	-	.	gene_id "MSTRG.14"; transcript_id "MSTRG.14.1"; exon_number "4";
Sc4wPfr_10	StringTie	exon	19756	19809	1000	-	.	gene_id "MSTRG.14"; transcript_id "MSTRG.14.1"; exon_number "5";
Sc4wPfr_10	StringTie	exon	19932	20218	1000	-	.	gene_id "MSTRG.14"; transcript_id "MSTRG.14.1"; exon_number "6";
Sc4wPfr_10	StringTie	exon	20302	20613	1000	-	.	gene_id "MSTRG.14"; transcript_id "MSTRG.14.1"; exon_number "7";
Sc4wPfr_10	StringTie	exon	22780	22826	1000	-	.	gene_id "MSTRG.14"; transcript_id "MSTRG.14.1"; exon_number "8";
Sc4wPfr_10	StringTie	exon	22941	23060	1000	-	.	gene_id "MSTRG.14"; transcript_id "MSTRG.14.1"; exon_number "9";
Sc4wPfr_10	StringTie	exon	23158	23223	1000	-	.	gene_id "MSTRG.14"; transcript_id "MSTRG.14.1"; exon_number "10";
Sc4wPfr_10	StringTie	exon	23339	23605	1000	-	.	gene_id "MSTRG.14"; transcript_id "MSTRG.14.1"; exon_number "11";
Sc4wPfr_10	StringTie	transcript	17934	59787	1000	-	.	gene_id "MSTRG.14"; transcript_id "MSTRG.14.2";
Sc4wPfr_10	StringTie	exon	17934	18360	1000	-	.	gene_id "MSTRG.14"; transcript_id "MSTRG.14.2"; exon_number "1";
Sc4wPfr_10	StringTie	exon	18878	19180	1000	-	.	gene_id "MSTRG.14"; transcript_id "MSTRG.14.2"; exon_number "2";
Sc4wPfr_10	StringTie	exon	19258	19427	1000	-	.	gene_id "MSTRG.14"; transcript_id "MSTRG.14.2"; exon_number "3";
Sc4wPfr_10	StringTie	exon	19507	19659	1000	-	.	gene_id "MSTRG.14"; transcript_id "MSTRG.14.2"; exon_number "4";
Sc4wPfr_10	StringTie	exon	19756	19809	1000	-	.	gene_id "MSTRG.14"; transcript_id "MSTRG.14.2"; exon_number "5";
Sc4wPfr_10	StringTie	exon	19932	20218	1000	-	.	gene_id "MSTRG.14"; transcript_id "MSTRG.14.2"; exon_number "6";
Sc4wPfr_10	StringTie	exon	20302	20613	1000	-	.	gene_id "MSTRG.14"; transcript_id "MSTRG.14.2"; exon_number "7";
Sc4wPfr_10	StringTie	exon	22780	22826	1000	-	.	gene_id "MSTRG.14"; transcript_id "MSTRG.14.2"; exon_number "8";
Sc4wPfr_10	StringTie	exon	22941	23060	1000	-	.	gene_id "MSTRG.14"; transcript_id "MSTRG.14.2"; exon_number "9";
Sc4wPfr_10	StringTie	exon	23158	23223	1000	-	.	gene_id "MSTRG.14"; transcript_id "MSTRG.14.2"; exon_number "10";
Sc4wPfr_10	StringTie	exon	29222	29748	1000	-	.	gene_id "MSTRG.14"; transcript_id "MSTRG.14.2"; exon_number "11";
Sc4wPfr_10	StringTie	exon	33511	33556	1000	-	.	gene_id "MSTRG.14"; transcript_id "MSTRG.14.2"; exon_number "12";
Sc4wPfr_10	StringTie	exon	38583	38646	1000	-	.	gene_id "MSTRG.14"; transcript_id "MSTRG.14.2"; exon_number "13";
Sc4wPfr_10	StringTie	exon	59146	59245	1000	-	.	gene_id "MSTRG.14"; transcript_id "MSTRG.14.2"; exon_number "14";
Sc4wPfr_10	StringTie	exon	59481	59787	1000	-	.	gene_id "MSTRG.14"; transcript_id "MSTRG.14.2"; exon_number "15";
Sc4wPfr_10	StringTie	transcript	17934	40032	1000	-	.	gene_id "MSTRG.14"; transcript_id "MSTRG.14.3";
Sc4wPfr_10	StringTie	exon	17934	18360	1000	-	.	gene_id "MSTRG.14"; transcript_id "MSTRG.14.3"; exon_number "1";
Sc4wPfr_10	StringTie	exon	18878	19180	1000	-	.	gene_id "MSTRG.14"; transcript_id "MSTRG.14.3"; exon_number "2";
Sc4wPfr_10	StringTie	exon	19258	19427	1000	-	.	gene_id "MSTRG.14"; transcript_id "MSTRG.14.3"; exon_number "3";
Sc4wPfr_10	StringTie	exon	19507	19659	1000	-	.	gene_id "MSTRG.14"; transcript_id "MSTRG.14.3"; exon_number "4";
Sc4wPfr_10	StringTie	exon	19756	19809	1000	-	.	gene_id "MSTRG.14"; transcript_id "MSTRG.14.3"; exon_number "5";
Sc4wPfr_10	StringTie	exon	19932	20218	1000	-	.	gene_id "MSTRG.14"; transcript_id "MSTRG.14.3"; exon_number "6";
Sc4wPfr_10	StringTie	exon	20302	20613	1000	-	.	gene_id "MSTRG.14"; transcript_id "MSTRG.14.3"; exon_number "7";
Sc4wPfr_10	StringTie	exon	22780	22826	1000	-	.	gene_id "MSTRG.14"; transcript_id "MSTRG.14.3"; exon_number "8";
Sc4wPfr_10	StringTie	exon	22941	23060	1000	-	.	gene_id "MSTRG.14"; transcript_id "MSTRG.14.3"; exon_number "9";
Sc4wPfr_10	StringTie	exon	23158	23223	1000	-	.	gene_id "MSTRG.14"; transcript_id "MSTRG.14.3"; exon_number "10";
Sc4wPfr_10	StringTie	exon	23890	23970	1000	-	.	gene_id "MSTRG.14"; transcript_id "MSTRG.14.3"; exon_number "11";
Sc4wPfr_10	StringTie	exon	29222	29748	1000	-	.	gene_id "MSTRG.14"; transcript_id "MSTRG.14.3"; exon_number "12";
Sc4wPfr_10	StringTie	exon	33511	33556	1000	-	.	gene_id "MSTRG.14"; transcript_id "MSTRG.14.3"; exon_number "13";
Sc4wPfr_10	StringTie	exon	38583	38646	1000	-	.	gene_id "MSTRG.14"; transcript_id "MSTRG.14.3"; exon_number "14";
Sc4wPfr_10	StringTie	exon	39038	40032	1000	-	.	gene_id "MSTRG.14"; transcript_id "MSTRG.14.3"; exon_number "15";
Sc4wPfr_10	StringTie	transcript	18007	60382	1000	-	.	gene_id "MSTRG.14"; transcript_id "MSTRG.14.4";
Sc4wPfr_10	StringTie	exon	18007	18360	1000	-	.	gene_id "MSTRG.14"; transcript_id "MSTRG.14.4"; exon_number "1";
Sc4wPfr_10	StringTie	exon	18878	19180	1000	-	.	gene_id "MSTRG.14"; transcript_id "MSTRG.14.4"; exon_number "2";
Sc4wPfr_10	StringTie	exon	19258	19427	1000	-	.	gene_id "MSTRG.14"; transcript_id "MSTRG.14.4"; exon_number "3";
Sc4wPfr_10	StringTie	exon	19507	19659	1000	-	.	gene_id "MSTRG.14"; transcript_id "MSTRG.14.4"; exon_number "4";
Sc4wPfr_10	StringTie	exon	19756	19809	1000	-	.	gene_id "MSTRG.14"; transcript_id "MSTRG.14.4"; exon_number "5";
Sc4wPfr_10	StringTie	exon	19932	20218	1000	-	.	gene_id "MSTRG.14"; transcript_id "MSTRG.14.4"; exon_number "6";
Sc4wPfr_10	StringTie	exon	20302	20613	1000	-	.	gene_id "MSTRG.14"; transcript_id "MSTRG.14.4"; exon_number "7";
Sc4wPfr_10	StringTie	exon	22780	22826	1000	-	.	gene_id "MSTRG.14"; transcript_id "MSTRG.14.4"; exon_number "8";
Sc4wPfr_10	StringTie	exon	22941	23060	1000	-	.	gene_id "MSTRG.14"; transcript_id "MSTRG.14.4"; exon_number "9";
Sc4wPfr_10	StringTie	exon	23158	23223	1000	-	.	gene_id "MSTRG.14"; transcript_id "MSTRG.14.4"; exon_number "10";
Sc4wPfr_10	StringTie	exon	29222	29748	1000	-	.	gene_id "MSTRG.14"; transcript_id "MSTRG.14.4"; exon_number "11";
Sc4wPfr_10	StringTie	exon	33511	33556	1000	-	.	gene_id "MSTRG.14"; transcript_id "MSTRG.14.4"; exon_number "12";
Sc4wPfr_10	StringTie	exon	38583	38646	1000	-	.	gene_id "MSTRG.14"; transcript_id "MSTRG.14.4"; exon_number "13";
Sc4wPfr_10	StringTie	exon	59146	59245	1000	-	.	gene_id "MSTRG.14"; transcript_id "MSTRG.14.4"; exon_number "14";
Sc4wPfr_10	StringTie	exon	60316	60382	1000	-	.	gene_id "MSTRG.14"; transcript_id "MSTRG.14.4"; exon_number "15";
Sc4wPfr_10	StringTie	transcript	18019	39855	1000	-	.	gene_id "MSTRG.14"; transcript_id "MSTRG.14.5";
Sc4wPfr_10	StringTie	exon	18019	18360	1000	-	.	gene_id "MSTRG.14"; transcript_id "MSTRG.14.5"; exon_number "1";
Sc4wPfr_10	StringTie	exon	18878	19180	1000	-	.	gene_id "MSTRG.14"; transcript_id "MSTRG.14.5"; exon_number "2";
Sc4wPfr_10	StringTie	exon	19258	19427	1000	-	.	gene_id "MSTRG.14"; transcript_id "MSTRG.14.5"; exon_number "3";
Sc4wPfr_10	StringTie	exon	19507	19659	1000	-	.	gene_id "MSTRG.14"; transcript_id "MSTRG.14.5"; exon_number "4";
Sc4wPfr_10	StringTie	exon	19756	19809	1000	-	.	gene_id "MSTRG.14"; transcript_id "MSTRG.14.5"; exon_number "5";
Sc4wPfr_10	StringTie	exon	19932	20218	1000	-	.	gene_id "MSTRG.14"; transcript_id "MSTRG.14.5"; exon_number "6";
Sc4wPfr_10	StringTie	exon	20302	20613	1000	-	.	gene_id "MSTRG.14"; transcript_id "MSTRG.14.5"; exon_number "7";
Sc4wPfr_10	StringTie	exon	22780	22826	1000	-	.	gene_id "MSTRG.14"; transcript_id "MSTRG.14.5"; exon_number "8";
Sc4wPfr_10	StringTie	exon	22941	23060	1000	-	.	gene_id "MSTRG.14"; transcript_id "MSTRG.14.5"; exon_number "9";
Sc4wPfr_10	StringTie	exon	23158	23223	1000	-	.	gene_id "MSTRG.14"; transcript_id "MSTRG.14.5"; exon_number "10";
Sc4wPfr_10	StringTie	exon	29222	29748	1000	-	.	gene_id "MSTRG.14"; transcript_id "MSTRG.14.5"; exon_number "11";
Sc4wPfr_10	StringTie	exon	33511	33556	1000	-	.	gene_id "MSTRG.14"; transcript_id "MSTRG.14.5"; exon_number "12";
Sc4wPfr_10	StringTie	exon	38583	38646	1000	-	.	gene_id "MSTRG.14"; transcript_id "MSTRG.14.5"; exon_number "13";
Sc4wPfr_10	StringTie	exon	39343	39855	1000	-	.	gene_id "MSTRG.14"; transcript_id "MSTRG.14.5"; exon_number "14";
Sc4wPfr_10	StringTie	transcript	18105	64281	1000	-	.	gene_id "MSTRG.14"; transcript_id "Sc4wPfr_10.g18872.t1"; ref_gene_id "Sc4wPfr_10.g18872";
Sc4wPfr_10	StringTie	exon	18105	18176	1000	-	.	gene_id "MSTRG.14"; transcript_id "Sc4wPfr_10.g18872.t1"; exon_number "1"; ref_gene_id "Sc4wPfr_10.g18872";
Sc4wPfr_10	StringTie	exon	18249	18360	1000	-	.	gene_id "MSTRG.14"; transcript_id "Sc4wPfr_10.g18872.t1"; exon_number "2"; ref_gene_id "Sc4wPfr_10.g18872";
Sc4wPfr_10	StringTie	exon	18878	19180	1000	-	.	gene_id "MSTRG.14"; transcript_id "Sc4wPfr_10.g18872.t1"; exon_number "3"; ref_gene_id "Sc4wPfr_10.g18872";
Sc4wPfr_10	StringTie	exon	19258	19427	1000	-	.	gene_id "MSTRG.14"; transcript_id "Sc4wPfr_10.g18872.t1"; exon_number "4"; ref_gene_id "Sc4wPfr_10.g18872";
Sc4wPfr_10	StringTie	exon	19507	19659	1000	-	.	gene_id "MSTRG.14"; transcript_id "Sc4wPfr_10.g18872.t1"; exon_number "5"; ref_gene_id "Sc4wPfr_10.g18872";
Sc4wPfr_10	StringTie	exon	19756	19809	1000	-	.	gene_id "MSTRG.14"; transcript_id "Sc4wPfr_10.g18872.t1"; exon_number "6"; ref_gene_id "Sc4wPfr_10.g18872";
Sc4wPfr_10	StringTie	exon	19932	20218	1000	-	.	gene_id "MSTRG.14"; transcript_id "Sc4wPfr_10.g18872.t1"; exon_number "7"; ref_gene_id "Sc4wPfr_10.g18872";
Sc4wPfr_10	StringTie	exon	20302	20613	1000	-	.	gene_id "MSTRG.14"; transcript_id "Sc4wPfr_10.g18872.t1"; exon_number "8"; ref_gene_id "Sc4wPfr_10.g18872";
Sc4wPfr_10	StringTie	exon	22780	22826	1000	-	.	gene_id "MSTRG.14"; transcript_id "Sc4wPfr_10.g18872.t1"; exon_number "9"; ref_gene_id "Sc4wPfr_10.g18872";
Sc4wPfr_10	StringTie	exon	22941	23060	1000	-	.	gene_id "MSTRG.14"; transcript_id "Sc4wPfr_10.g18872.t1"; exon_number "10"; ref_gene_id "Sc4wPfr_10.g18872";
Sc4wPfr_10	StringTie	exon	23158	23223	1000	-	.	gene_id "MSTRG.14"; transcript_id "Sc4wPfr_10.g18872.t1"; exon_number "11"; ref_gene_id "Sc4wPfr_10.g18872";
Sc4wPfr_10	StringTie	exon	29222	29748	1000	-	.	gene_id "MSTRG.14"; transcript_id "Sc4wPfr_10.g18872.t1"; exon_number "12"; ref_gene_id "Sc4wPfr_10.g18872";
Sc4wPfr_10	StringTie	exon	33511	33556	1000	-	.	gene_id "MSTRG.14"; transcript_id "Sc4wPfr_10.g18872.t1"; exon_number "13"; ref_gene_id "Sc4wPfr_10.g18872";
Sc4wPfr_10	StringTie	exon	38583	38646	1000	-	.	gene_id "MSTRG.14"; transcript_id "Sc4wPfr_10.g18872.t1"; exon_number "14"; ref_gene_id "Sc4wPfr_10.g18872";
Sc4wPfr_10	StringTie	exon	59146	59245	1000	-	.	gene_id "MSTRG.14"; transcript_id "Sc4wPfr_10.g18872.t1"; exon_number "15"; ref_gene_id "Sc4wPfr_10.g18872";
Sc4wPfr_10	StringTie	exon	64174	64281	1000	-	.	gene_id "MSTRG.14"; transcript_id "Sc4wPfr_10.g18872.t1"; exon_number "16"; ref_gene_id "Sc4wPfr_10.g18872";
Sc4wPfr_10	StringTie	transcript	18105	64281	1000	-	.	gene_id "MSTRG.14"; transcript_id "Sc4wPfr_10.g18872.t2"; ref_gene_id "Sc4wPfr_10.g18872";
Sc4wPfr_10	StringTie	exon	18105	18176	1000	-	.	gene_id "MSTRG.14"; transcript_id "Sc4wPfr_10.g18872.t2"; exon_number "1"; ref_gene_id "Sc4wPfr_10.g18872";
Sc4wPfr_10	StringTie	exon	18249	18360	1000	-	.	gene_id "MSTRG.14"; transcript_id "Sc4wPfr_10.g18872.t2"; exon_number "2"; ref_gene_id "Sc4wPfr_10.g18872";
Sc4wPfr_10	StringTie	exon	18878	19180	1000	-	.	gene_id "MSTRG.14"; transcript_id "Sc4wPfr_10.g18872.t2"; exon_number "3"; ref_gene_id "Sc4wPfr_10.g18872";
Sc4wPfr_10	StringTie	exon	19258	19427	1000	-	.	gene_id "MSTRG.14"; transcript_id "Sc4wPfr_10.g18872.t2"; exon_number "4"; ref_gene_id "Sc4wPfr_10.g18872";
Sc4wPfr_10	StringTie	exon	19507	19659	1000	-	.	gene_id "MSTRG.14"; transcript_id "Sc4wPfr_10.g18872.t2"; exon_number "5"; ref_gene_id "Sc4wPfr_10.g18872";
Sc4wPfr_10	StringTie	exon	19756	19809	1000	-	.	gene_id "MSTRG.14"; transcript_id "Sc4wPfr_10.g18872.t2"; exon_number "6"; ref_gene_id "Sc4wPfr_10.g18872";
Sc4wPfr_10	StringTie	exon	19932	20218	1000	-	.	gene_id "MSTRG.14"; transcript_id "Sc4wPfr_10.g18872.t2"; exon_number "7"; ref_gene_id "Sc4wPfr_10.g18872";
Sc4wPfr_10	StringTie	exon	20302	20613	1000	-	.	gene_id "MSTRG.14"; transcript_id "Sc4wPfr_10.g18872.t2"; exon_number "8"; ref_gene_id "Sc4wPfr_10.g18872";
Sc4wPfr_10	StringTie	exon	22780	22826	1000	-	.	gene_id "MSTRG.14"; transcript_id "Sc4wPfr_10.g18872.t2"; exon_number "9"; ref_gene_id "Sc4wPfr_10.g18872";
Sc4wPfr_10	StringTie	exon	22941	23060	1000	-	.	gene_id "MSTRG.14"; transcript_id "Sc4wPfr_10.g18872.t2"; exon_number "10"; ref_gene_id "Sc4wPfr_10.g18872";
Sc4wPfr_10	StringTie	exon	23158	23223	1000	-	.	gene_id "MSTRG.14"; transcript_id "Sc4wPfr_10.g18872.t2"; exon_number "11"; ref_gene_id "Sc4wPfr_10.g18872";
Sc4wPfr_10	StringTie	exon	23890	23970	1000	-	.	gene_id "MSTRG.14"; transcript_id "Sc4wPfr_10.g18872.t2"; exon_number "12"; ref_gene_id "Sc4wPfr_10.g18872";
Sc4wPfr_10	StringTie	exon	29222	29748	1000	-	.	gene_id "MSTRG.14"; transcript_id "Sc4wPfr_10.g18872.t2"; exon_number "13"; ref_gene_id "Sc4wPfr_10.g18872";
Sc4wPfr_10	StringTie	exon	33511	33556	1000	-	.	gene_id "MSTRG.14"; transcript_id "Sc4wPfr_10.g18872.t2"; exon_number "14"; ref_gene_id "Sc4wPfr_10.g18872";
Sc4wPfr_10	StringTie	exon	38583	38646	1000	-	.	gene_id "MSTRG.14"; transcript_id "Sc4wPfr_10.g18872.t2"; exon_number "15"; ref_gene_id "Sc4wPfr_10.g18872";
Sc4wPfr_10	StringTie	exon	59146	59245	1000	-	.	gene_id "MSTRG.14"; transcript_id "Sc4wPfr_10.g18872.t2"; exon_number "16"; ref_gene_id "Sc4wPfr_10.g18872";
Sc4wPfr_10	StringTie	exon	64174	64281	1000	-	.	gene_id "MSTRG.14"; transcript_id "Sc4wPfr_10.g18872.t2"; exon_number "17"; ref_gene_id "Sc4wPfr_10.g18872";
Sc4wPfr_10	StringTie	transcript	96306	97724	1000	+	.	gene_id "MSTRG.16"; transcript_id "Sc4wPfr_10.g18873.t1"; ref_gene_id "Sc4wPfr_10.g18873";
Sc4wPfr_10	StringTie	exon	96306	97724	1000	+	.	gene_id "MSTRG.16"; transcript_id "Sc4wPfr_10.g18873.t1"; exon_number "1"; ref_gene_id "Sc4wPfr_10.g18873";
Sc4wPfr_10	StringTie	transcript	112017	178580	1000	-	.	gene_id "MSTRG.17"; transcript_id "MSTRG.17.1";
Sc4wPfr_10	StringTie	exon	112017	112115	1000	-	.	gene_id "MSTRG.17"; transcript_id "MSTRG.17.1"; exon_number "1";
Sc4wPfr_10	StringTie	exon	115513	115674	1000	-	.	gene_id "MSTRG.17"; transcript_id "MSTRG.17.1"; exon_number "2";
Sc4wPfr_10	StringTie	exon	115756	115908	1000	-	.	gene_id "MSTRG.17"; transcript_id "MSTRG.17.1"; exon_number "3";
Sc4wPfr_10	StringTie	exon	116610	116710	1000	-	.	gene_id "MSTRG.17"; transcript_id "MSTRG.17.1"; exon_number "4";
Sc4wPfr_10	StringTie	exon	117517	117682	1000	-	.	gene_id "MSTRG.17"; transcript_id "MSTRG.17.1"; exon_number "5";
Sc4wPfr_10	StringTie	exon	118494	118687	1000	-	.	gene_id "MSTRG.17"; transcript_id "MSTRG.17.1"; exon_number "6";
Sc4wPfr_10	StringTie	exon	121059	121242	1000	-	.	gene_id "MSTRG.17"; transcript_id "MSTRG.17.1"; exon_number "7";
Sc4wPfr_10	StringTie	exon	131504	131671	1000	-	.	gene_id "MSTRG.17"; transcript_id "MSTRG.17.1"; exon_number "8";
Sc4wPfr_10	StringTie	exon	131783	131955	1000	-	.	gene_id "MSTRG.17"; transcript_id "MSTRG.17.1"; exon_number "9";
Sc4wPfr_10	StringTie	exon	132086	132208	1000	-	.	gene_id "MSTRG.17"; transcript_id "MSTRG.17.1"; exon_number "10";
Sc4wPfr_10	StringTie	exon	132332	132398	1000	-	.	gene_id "MSTRG.17"; transcript_id "MSTRG.17.1"; exon_number "11";
Sc4wPfr_10	StringTie	exon	135641	135766	1000	-	.	gene_id "MSTRG.17"; transcript_id "MSTRG.17.1"; exon_number "12";
Sc4wPfr_10	StringTie	exon	135947	136060	1000	-	.	gene_id "MSTRG.17"; transcript_id "MSTRG.17.1"; exon_number "13";
Sc4wPfr_10	StringTie	exon	136572	136676	1000	-	.	gene_id "MSTRG.17"; transcript_id "MSTRG.17.1"; exon_number "14";
Sc4wPfr_10	StringTie	exon	136875	136970	1000	-	.	gene_id "MSTRG.17"; transcript_id "MSTRG.17.1"; exon_number "15";
Sc4wPfr_10	StringTie	exon	143454	143549	1000	-	.	gene_id "MSTRG.17"; transcript_id "MSTRG.17.1"; exon_number "16";
Sc4wPfr_10	StringTie	exon	143732	143932	1000	-	.	gene_id "MSTRG.17"; transcript_id "MSTRG.17.1"; exon_number "17";
Sc4wPfr_10	StringTie	exon	144023	144264	1000	-	.	gene_id "MSTRG.17"; transcript_id "MSTRG.17.1"; exon_number "18";
Sc4wPfr_10	StringTie	exon	144938	145146	1000	-	.	gene_id "MSTRG.17"; transcript_id "MSTRG.17.1"; exon_number "19";
Sc4wPfr_10	StringTie	exon	153494	153642	1000	-	.	gene_id "MSTRG.17"; transcript_id "MSTRG.17.1"; exon_number "20";
Sc4wPfr_10	StringTie	exon	153732	153907	1000	-	.	gene_id "MSTRG.17"; transcript_id "MSTRG.17.1"; exon_number "21";
Sc4wPfr_10	StringTie	exon	154028	154187	1000	-	.	gene_id "MSTRG.17"; transcript_id "MSTRG.17.1"; exon_number "22";
Sc4wPfr_10	StringTie	exon	154909	155037	1000	-	.	gene_id "MSTRG.17"; transcript_id "MSTRG.17.1"; exon_number "23";
Sc4wPfr_10	StringTie	exon	156675	156800	1000	-	.	gene_id "MSTRG.17"; transcript_id "MSTRG.17.1"; exon_number "24";
Sc4wPfr_10	StringTie	exon	156880	157131	1000	-	.	gene_id "MSTRG.17"; transcript_id "MSTRG.17.1"; exon_number "25";
Sc4wPfr_10	StringTie	exon	157296	157496	1000	-	.	gene_id "MSTRG.17"; transcript_id "MSTRG.17.1"; exon_number "26";
Sc4wPfr_10	StringTie	exon	157699	157827	1000	-	.	gene_id "MSTRG.17"; transcript_id "MSTRG.17.1"; exon_number "27";
Sc4wPfr_10	StringTie	exon	168404	168535	1000	-	.	gene_id "MSTRG.17"; transcript_id "MSTRG.17.1"; exon_number "28";
Sc4wPfr_10	StringTie	exon	171281	171391	1000	-	.	gene_id "MSTRG.17"; transcript_id "MSTRG.17.1"; exon_number "29";
Sc4wPfr_10	StringTie	exon	171730	171942	1000	-	.	gene_id "MSTRG.17"; transcript_id "MSTRG.17.1"; exon_number "30";
Sc4wPfr_10	StringTie	exon	172125	172290	1000	-	.	gene_id "MSTRG.17"; transcript_id "MSTRG.17.1"; exon_number "31";
Sc4wPfr_10	StringTie	exon	172415	172469	1000	-	.	gene_id "MSTRG.17"; transcript_id "MSTRG.17.1"; exon_number "32";
Sc4wPfr_10	StringTie	exon	176038	176238	1000	-	.	gene_id "MSTRG.17"; transcript_id "MSTRG.17.1"; exon_number "33";
Sc4wPfr_10	StringTie	exon	176370	176474	1000	-	.	gene_id "MSTRG.17"; transcript_id "MSTRG.17.1"; exon_number "34";
Sc4wPfr_10	StringTie	exon	176844	176964	1000	-	.	gene_id "MSTRG.17"; transcript_id "MSTRG.17.1"; exon_number "35";
Sc4wPfr_10	StringTie	exon	178429	178580	1000	-	.	gene_id "MSTRG.17"; transcript_id "MSTRG.17.1"; exon_number "36";
Sc4wPfr_10	StringTie	transcript	112017	157815	1000	-	.	gene_id "MSTRG.17"; transcript_id "Sc4wPfr_10.g18874.t1"; ref_gene_id "Sc4wPfr_10.g18874";
Sc4wPfr_10	StringTie	exon	112017	112115	1000	-	.	gene_id "MSTRG.17"; transcript_id "Sc4wPfr_10.g18874.t1"; exon_number "1"; ref_gene_id "Sc4wPfr_10.g18874";
Sc4wPfr_10	StringTie	exon	115513	115674	1000	-	.	gene_id "MSTRG.17"; transcript_id "Sc4wPfr_10.g18874.t1"; exon_number "2"; ref_gene_id "Sc4wPfr_10.g18874";
Sc4wPfr_10	StringTie	exon	115756	115908	1000	-	.	gene_id "MSTRG.17"; transcript_id "Sc4wPfr_10.g18874.t1"; exon_number "3"; ref_gene_id "Sc4wPfr_10.g18874";
Sc4wPfr_10	StringTie	exon	116610	116710	1000	-	.	gene_id "MSTRG.17"; transcript_id "Sc4wPfr_10.g18874.t1"; exon_number "4"; ref_gene_id "Sc4wPfr_10.g18874";
Sc4wPfr_10	StringTie	exon	117517	117682	1000	-	.	gene_id "MSTRG.17"; transcript_id "Sc4wPfr_10.g18874.t1"; exon_number "5"; ref_gene_id "Sc4wPfr_10.g18874";
Sc4wPfr_10	StringTie	exon	118494	118687	1000	-	.	gene_id "MSTRG.17"; transcript_id "Sc4wPfr_10.g18874.t1"; exon_number "6"; ref_gene_id "Sc4wPfr_10.g18874";
Sc4wPfr_10	StringTie	exon	121059	121242	1000	-	.	gene_id "MSTRG.17"; transcript_id "Sc4wPfr_10.g18874.t1"; exon_number "7"; ref_gene_id "Sc4wPfr_10.g18874";
Sc4wPfr_10	StringTie	exon	131504	131671	1000	-	.	gene_id "MSTRG.17"; transcript_id "Sc4wPfr_10.g18874.t1"; exon_number "8"; ref_gene_id "Sc4wPfr_10.g18874";
Sc4wPfr_10	StringTie	exon	131783	131955	1000	-	.	gene_id "MSTRG.17"; transcript_id "Sc4wPfr_10.g18874.t1"; exon_number "9"; ref_gene_id "Sc4wPfr_10.g18874";
Sc4wPfr_10	StringTie	exon	132086	132208	1000	-	.	gene_id "MSTRG.17"; transcript_id "Sc4wPfr_10.g18874.t1"; exon_number "10"; ref_gene_id "Sc4wPfr_10.g18874";
Sc4wPfr_10	StringTie	exon	132332	132398	1000	-	.	gene_id "MSTRG.17"; transcript_id "Sc4wPfr_10.g18874.t1"; exon_number "11"; ref_gene_id "Sc4wPfr_10.g18874";
Sc4wPfr_10	StringTie	exon	135641	135766	1000	-	.	gene_id "MSTRG.17"; transcript_id "Sc4wPfr_10.g18874.t1"; exon_number "12"; ref_gene_id "Sc4wPfr_10.g18874";
Sc4wPfr_10	StringTie	exon	135947	136060	1000	-	.	gene_id "MSTRG.17"; transcript_id "Sc4wPfr_10.g18874.t1"; exon_number "13"; ref_gene_id "Sc4wPfr_10.g18874";
Sc4wPfr_10	StringTie	exon	136572	136676	1000	-	.	gene_id "MSTRG.17"; transcript_id "Sc4wPfr_10.g18874.t1"; exon_number "14"; ref_gene_id "Sc4wPfr_10.g18874";
Sc4wPfr_10	StringTie	exon	136875	136970	1000	-	.	gene_id "MSTRG.17"; transcript_id "Sc4wPfr_10.g18874.t1"; exon_number "15"; ref_gene_id "Sc4wPfr_10.g18874";
Sc4wPfr_10	StringTie	exon	143454	143549	1000	-	.	gene_id "MSTRG.17"; transcript_id "Sc4wPfr_10.g18874.t1"; exon_number "16"; ref_gene_id "Sc4wPfr_10.g18874";
Sc4wPfr_10	StringTie	exon	143732	143932	1000	-	.	gene_id "MSTRG.17"; transcript_id "Sc4wPfr_10.g18874.t1"; exon_number "17"; ref_gene_id "Sc4wPfr_10.g18874";
Sc4wPfr_10	StringTie	exon	144023	144264	1000	-	.	gene_id "MSTRG.17"; transcript_id "Sc4wPfr_10.g18874.t1"; exon_number "18"; ref_gene_id "Sc4wPfr_10.g18874";
Sc4wPfr_10	StringTie	exon	144938	145146	1000	-	.	gene_id "MSTRG.17"; transcript_id "Sc4wPfr_10.g18874.t1"; exon_number "19"; ref_gene_id "Sc4wPfr_10.g18874";
Sc4wPfr_10	StringTie	exon	153494	153642	1000	-	.	gene_id "MSTRG.17"; transcript_id "Sc4wPfr_10.g18874.t1"; exon_number "20"; ref_gene_id "Sc4wPfr_10.g18874";
Sc4wPfr_10	StringTie	exon	153732	153907	1000	-	.	gene_id "MSTRG.17"; transcript_id "Sc4wPfr_10.g18874.t1"; exon_number "21"; ref_gene_id "Sc4wPfr_10.g18874";
Sc4wPfr_10	StringTie	exon	154028	154187	1000	-	.	gene_id "MSTRG.17"; transcript_id "Sc4wPfr_10.g18874.t1"; exon_number "22"; ref_gene_id "Sc4wPfr_10.g18874";
Sc4wPfr_10	StringTie	exon	154909	155037	1000	-	.	gene_id "MSTRG.17"; transcript_id "Sc4wPfr_10.g18874.t1"; exon_number "23"; ref_gene_id "Sc4wPfr_10.g18874";
Sc4wPfr_10	StringTie	exon	156675	156800	1000	-	.	gene_id "MSTRG.17"; transcript_id "Sc4wPfr_10.g18874.t1"; exon_number "24"; ref_gene_id "Sc4wPfr_10.g18874";
Sc4wPfr_10	StringTie	exon	156880	157131	1000	-	.	gene_id "MSTRG.17"; transcript_id "Sc4wPfr_10.g18874.t1"; exon_number "25"; ref_gene_id "Sc4wPfr_10.g18874";
Sc4wPfr_10	StringTie	exon	157296	157496	1000	-	.	gene_id "MSTRG.17"; transcript_id "Sc4wPfr_10.g18874.t1"; exon_number "26"; ref_gene_id "Sc4wPfr_10.g18874";
Sc4wPfr_10	StringTie	exon	157699	157815	1000	-	.	gene_id "MSTRG.17"; transcript_id "Sc4wPfr_10.g18874.t1"; exon_number "27"; ref_gene_id "Sc4wPfr_10.g18874";
Sc4wPfr_10	StringTie	transcript	131786	233441	1000	-	.	gene_id "MSTRG.17"; transcript_id "MSTRG.17.3";
Sc4wPfr_10	StringTie	exon	131786	131955	1000	-	.	gene_id "MSTRG.17"; transcript_id "MSTRG.17.3"; exon_number "1";
Sc4wPfr_10	StringTie	exon	132086	132208	1000	-	.	gene_id "MSTRG.17"; transcript_id "MSTRG.17.3"; exon_number "2";
Sc4wPfr_10	StringTie	exon	132332	132398	1000	-	.	gene_id "MSTRG.17"; transcript_id "MSTRG.17.3"; exon_number "3";
Sc4wPfr_10	StringTie	exon	135641	135766	1000	-	.	gene_id "MSTRG.17"; transcript_id "MSTRG.17.3"; exon_number "4";
Sc4wPfr_10	StringTie	exon	135947	136060	1000	-	.	gene_id "MSTRG.17"; transcript_id "MSTRG.17.3"; exon_number "5";
Sc4wPfr_10	StringTie	exon	136572	136676	1000	-	.	gene_id "MSTRG.17"; transcript_id "MSTRG.17.3"; exon_number "6";
Sc4wPfr_10	StringTie	exon	136875	136970	1000	-	.	gene_id "MSTRG.17"; transcript_id "MSTRG.17.3"; exon_number "7";
Sc4wPfr_10	StringTie	exon	143439	143549	1000	-	.	gene_id "MSTRG.17"; transcript_id "MSTRG.17.3"; exon_number "8";
Sc4wPfr_10	StringTie	exon	143732	143932	1000	-	.	gene_id "MSTRG.17"; transcript_id "MSTRG.17.3"; exon_number "9";
Sc4wPfr_10	StringTie	exon	144023	144264	1000	-	.	gene_id "MSTRG.17"; transcript_id "MSTRG.17.3"; exon_number "10";
Sc4wPfr_10	StringTie	exon	144938	145146	1000	-	.	gene_id "MSTRG.17"; transcript_id "MSTRG.17.3"; exon_number "11";
Sc4wPfr_10	StringTie	exon	153494	153642	1000	-	.	gene_id "MSTRG.17"; transcript_id "MSTRG.17.3"; exon_number "12";
Sc4wPfr_10	StringTie	exon	153732	153907	1000	-	.	gene_id "MSTRG.17"; transcript_id "MSTRG.17.3"; exon_number "13";
Sc4wPfr_10	StringTie	exon	154028	154148	1000	-	.	gene_id "MSTRG.17"; transcript_id "MSTRG.17.3"; exon_number "14";
Sc4wPfr_10	StringTie	exon	154909	155037	1000	-	.	gene_id "MSTRG.17"; transcript_id "MSTRG.17.3"; exon_number "15";
Sc4wPfr_10	StringTie	exon	156675	156800	1000	-	.	gene_id "MSTRG.17"; transcript_id "MSTRG.17.3"; exon_number "16";
Sc4wPfr_10	StringTie	exon	156880	157131	1000	-	.	gene_id "MSTRG.17"; transcript_id "MSTRG.17.3"; exon_number "17";
Sc4wPfr_10	StringTie	exon	157296	157496	1000	-	.	gene_id "MSTRG.17"; transcript_id "MSTRG.17.3"; exon_number "18";
Sc4wPfr_10	StringTie	exon	157699	157827	1000	-	.	gene_id "MSTRG.17"; transcript_id "MSTRG.17.3"; exon_number "19";
Sc4wPfr_10	StringTie	exon	168404	168535	1000	-	.	gene_id "MSTRG.17"; transcript_id "MSTRG.17.3"; exon_number "20";
Sc4wPfr_10	StringTie	exon	171281	171391	1000	-	.	gene_id "MSTRG.17"; transcript_id "MSTRG.17.3"; exon_number "21";
Sc4wPfr_10	StringTie	exon	171730	171942	1000	-	.	gene_id "MSTRG.17"; transcript_id "MSTRG.17.3"; exon_number "22";
Sc4wPfr_10	StringTie	exon	172125	172290	1000	-	.	gene_id "MSTRG.17"; transcript_id "MSTRG.17.3"; exon_number "23";
Sc4wPfr_10	StringTie	exon	172415	172469	1000	-	.	gene_id "MSTRG.17"; transcript_id "MSTRG.17.3"; exon_number "24";
Sc4wPfr_10	StringTie	exon	176038	176238	1000	-	.	gene_id "MSTRG.17"; transcript_id "MSTRG.17.3"; exon_number "25";
Sc4wPfr_10	StringTie	exon	176370	176474	1000	-	.	gene_id "MSTRG.17"; transcript_id "MSTRG.17.3"; exon_number "26";
Sc4wPfr_10	StringTie	exon	176844	176964	1000	-	.	gene_id "MSTRG.17"; transcript_id "MSTRG.17.3"; exon_number "27";
Sc4wPfr_10	StringTie	exon	178429	178594	1000	-	.	gene_id "MSTRG.17"; transcript_id "MSTRG.17.3"; exon_number "28";
Sc4wPfr_10	StringTie	exon	184380	184444	1000	-	.	gene_id "MSTRG.17"; transcript_id "MSTRG.17.3"; exon_number "29";
Sc4wPfr_10	StringTie	exon	187818	187940	1000	-	.	gene_id "MSTRG.17"; transcript_id "MSTRG.17.3"; exon_number "30";
Sc4wPfr_10	StringTie	exon	188950	189069	1000	-	.	gene_id "MSTRG.17"; transcript_id "MSTRG.17.3"; exon_number "31";
Sc4wPfr_10	StringTie	exon	190298	190632	1000	-	.	gene_id "MSTRG.17"; transcript_id "MSTRG.17.3"; exon_number "32";
Sc4wPfr_10	StringTie	exon	190976	191123	1000	-	.	gene_id "MSTRG.17"; transcript_id "MSTRG.17.3"; exon_number "33";
Sc4wPfr_10	StringTie	exon	192442	192602	1000	-	.	gene_id "MSTRG.17"; transcript_id "MSTRG.17.3"; exon_number "34";
Sc4wPfr_10	StringTie	exon	193554	193653	1000	-	.	gene_id "MSTRG.17"; transcript_id "MSTRG.17.3"; exon_number "35";
Sc4wPfr_10	StringTie	exon	193907	194061	1000	-	.	gene_id "MSTRG.17"; transcript_id "MSTRG.17.3"; exon_number "36";
Sc4wPfr_10	StringTie	exon	194139	194234	1000	-	.	gene_id "MSTRG.17"; transcript_id "MSTRG.17.3"; exon_number "37";
Sc4wPfr_10	StringTie	exon	197075	197221	1000	-	.	gene_id "MSTRG.17"; transcript_id "MSTRG.17.3"; exon_number "38";
Sc4wPfr_10	StringTie	exon	197320	197403	1000	-	.	gene_id "MSTRG.17"; transcript_id "MSTRG.17.3"; exon_number "39";
Sc4wPfr_10	StringTie	exon	204274	204372	1000	-	.	gene_id "MSTRG.17"; transcript_id "MSTRG.17.3"; exon_number "40";
Sc4wPfr_10	StringTie	exon	205034	205087	1000	-	.	gene_id "MSTRG.17"; transcript_id "MSTRG.17.3"; exon_number "41";
Sc4wPfr_10	StringTie	exon	205433	205537	1000	-	.	gene_id "MSTRG.17"; transcript_id "MSTRG.17.3"; exon_number "42";
Sc4wPfr_10	StringTie	exon	205621	205707	1000	-	.	gene_id "MSTRG.17"; transcript_id "MSTRG.17.3"; exon_number "43";
Sc4wPfr_10	StringTie	exon	216956	217071	1000	-	.	gene_id "MSTRG.17"; transcript_id "MSTRG.17.3"; exon_number "44";
Sc4wPfr_10	StringTie	exon	217158	217228	1000	-	.	gene_id "MSTRG.17"; transcript_id "MSTRG.17.3"; exon_number "45";
Sc4wPfr_10	StringTie	exon	229340	229457	1000	-	.	gene_id "MSTRG.17"; transcript_id "MSTRG.17.3"; exon_number "46";
Sc4wPfr_10	StringTie	exon	233265	233441	1000	-	.	gene_id "MSTRG.17"; transcript_id "MSTRG.17.3"; exon_number "47";
Sc4wPfr_10	StringTie	transcript	153504	178594	1000	-	.	gene_id "MSTRG.17"; transcript_id "MSTRG.17.4";
Sc4wPfr_10	StringTie	exon	153504	153642	1000	-	.	gene_id "MSTRG.17"; transcript_id "MSTRG.17.4"; exon_number "1";
Sc4wPfr_10	StringTie	exon	153732	153907	1000	-	.	gene_id "MSTRG.17"; transcript_id "MSTRG.17.4"; exon_number "2";
Sc4wPfr_10	StringTie	exon	154028	154148	1000	-	.	gene_id "MSTRG.17"; transcript_id "MSTRG.17.4"; exon_number "3";
Sc4wPfr_10	StringTie	exon	154909	155037	1000	-	.	gene_id "MSTRG.17"; transcript_id "MSTRG.17.4"; exon_number "4";
Sc4wPfr_10	StringTie	exon	156675	156800	1000	-	.	gene_id "MSTRG.17"; transcript_id "MSTRG.17.4"; exon_number "5";
Sc4wPfr_10	StringTie	exon	156880	157131	1000	-	.	gene_id "MSTRG.17"; transcript_id "MSTRG.17.4"; exon_number "6";
Sc4wPfr_10	StringTie	exon	157296	157496	1000	-	.	gene_id "MSTRG.17"; transcript_id "MSTRG.17.4"; exon_number "7";
Sc4wPfr_10	StringTie	exon	157699	157827	1000	-	.	gene_id "MSTRG.17"; transcript_id "MSTRG.17.4"; exon_number "8";
Sc4wPfr_10	StringTie	exon	168404	168535	1000	-	.	gene_id "MSTRG.17"; transcript_id "MSTRG.17.4"; exon_number "9";
Sc4wPfr_10	StringTie	exon	171281	171391	1000	-	.	gene_id "MSTRG.17"; transcript_id "MSTRG.17.4"; exon_number "10";
Sc4wPfr_10	StringTie	exon	171723	171942	1000	-	.	gene_id "MSTRG.17"; transcript_id "MSTRG.17.4"; exon_number "11";
Sc4wPfr_10	StringTie	exon	172125	172290	1000	-	.	gene_id "MSTRG.17"; transcript_id "MSTRG.17.4"; exon_number "12";
Sc4wPfr_10	StringTie	exon	172415	172469	1000	-	.	gene_id "MSTRG.17"; transcript_id "MSTRG.17.4"; exon_number "13";
Sc4wPfr_10	StringTie	exon	176038	176238	1000	-	.	gene_id "MSTRG.17"; transcript_id "MSTRG.17.4"; exon_number "14";
Sc4wPfr_10	StringTie	exon	176370	176477	1000	-	.	gene_id "MSTRG.17"; transcript_id "MSTRG.17.4"; exon_number "15";
Sc4wPfr_10	StringTie	exon	176844	176964	1000	-	.	gene_id "MSTRG.17"; transcript_id "MSTRG.17.4"; exon_number "16";
Sc4wPfr_10	StringTie	exon	178429	178594	1000	-	.	gene_id "MSTRG.17"; transcript_id "MSTRG.17.4"; exon_number "17";
Sc4wPfr_10	StringTie	transcript	166329	233452	1000	-	.	gene_id "MSTRG.17"; transcript_id "MSTRG.17.5";
Sc4wPfr_10	StringTie	exon	166329	166390	1000	-	.	gene_id "MSTRG.17"; transcript_id "MSTRG.17.5"; exon_number "1";
Sc4wPfr_10	StringTie	exon	168496	168535	1000	-	.	gene_id "MSTRG.17"; transcript_id "MSTRG.17.5"; exon_number "2";
Sc4wPfr_10	StringTie	exon	171281	171391	1000	-	.	gene_id "MSTRG.17"; transcript_id "MSTRG.17.5"; exon_number "3";
Sc4wPfr_10	StringTie	exon	171730	171942	1000	-	.	gene_id "MSTRG.17"; transcript_id "MSTRG.17.5"; exon_number "4";
Sc4wPfr_10	StringTie	exon	172125	172290	1000	-	.	gene_id "MSTRG.17"; transcript_id "MSTRG.17.5"; exon_number "5";
Sc4wPfr_10	StringTie	exon	172415	172469	1000	-	.	gene_id "MSTRG.17"; transcript_id "MSTRG.17.5"; exon_number "6";
Sc4wPfr_10	StringTie	exon	176038	176238	1000	-	.	gene_id "MSTRG.17"; transcript_id "MSTRG.17.5"; exon_number "7";
Sc4wPfr_10	StringTie	exon	176370	176477	1000	-	.	gene_id "MSTRG.17"; transcript_id "MSTRG.17.5"; exon_number "8";
Sc4wPfr_10	StringTie	exon	176844	176964	1000	-	.	gene_id "MSTRG.17"; transcript_id "MSTRG.17.5"; exon_number "9";
Sc4wPfr_10	StringTie	exon	178429	178594	1000	-	.	gene_id "MSTRG.17"; transcript_id "MSTRG.17.5"; exon_number "10";
Sc4wPfr_10	StringTie	exon	184380	184444	1000	-	.	gene_id "MSTRG.17"; transcript_id "MSTRG.17.5"; exon_number "11";
Sc4wPfr_10	StringTie	exon	187850	187940	1000	-	.	gene_id "MSTRG.17"; transcript_id "MSTRG.17.5"; exon_number "12";
Sc4wPfr_10	StringTie	exon	188950	189069	1000	-	.	gene_id "MSTRG.17"; transcript_id "MSTRG.17.5"; exon_number "13";
Sc4wPfr_10	StringTie	exon	190298	190632	1000	-	.	gene_id "MSTRG.17"; transcript_id "MSTRG.17.5"; exon_number "14";
Sc4wPfr_10	StringTie	exon	190976	191123	1000	-	.	gene_id "MSTRG.17"; transcript_id "MSTRG.17.5"; exon_number "15";
Sc4wPfr_10	StringTie	exon	192442	192602	1000	-	.	gene_id "MSTRG.17"; transcript_id "MSTRG.17.5"; exon_number "16";
Sc4wPfr_10	StringTie	exon	193554	193653	1000	-	.	gene_id "MSTRG.17"; transcript_id "MSTRG.17.5"; exon_number "17";
Sc4wPfr_10	StringTie	exon	193907	194061	1000	-	.	gene_id "MSTRG.17"; transcript_id "MSTRG.17.5"; exon_number "18";
Sc4wPfr_10	StringTie	exon	194139	194234	1000	-	.	gene_id "MSTRG.17"; transcript_id "MSTRG.17.5"; exon_number "19";
Sc4wPfr_10	StringTie	exon	197075	197221	1000	-	.	gene_id "MSTRG.17"; transcript_id "MSTRG.17.5"; exon_number "20";
Sc4wPfr_10	StringTie	exon	197320	197403	1000	-	.	gene_id "MSTRG.17"; transcript_id "MSTRG.17.5"; exon_number "21";
Sc4wPfr_10	StringTie	exon	204274	204306	1000	-	.	gene_id "MSTRG.17"; transcript_id "MSTRG.17.5"; exon_number "22";
Sc4wPfr_10	StringTie	exon	205034	205087	1000	-	.	gene_id "MSTRG.17"; transcript_id "MSTRG.17.5"; exon_number "23";
Sc4wPfr_10	StringTie	exon	205433	205537	1000	-	.	gene_id "MSTRG.17"; transcript_id "MSTRG.17.5"; exon_number "24";
Sc4wPfr_10	StringTie	exon	205621	205707	1000	-	.	gene_id "MSTRG.17"; transcript_id "MSTRG.17.5"; exon_number "25";
Sc4wPfr_10	StringTie	exon	216956	217071	1000	-	.	gene_id "MSTRG.17"; transcript_id "MSTRG.17.5"; exon_number "26";
Sc4wPfr_10	StringTie	exon	217158	217228	1000	-	.	gene_id "MSTRG.17"; transcript_id "MSTRG.17.5"; exon_number "27";
Sc4wPfr_10	StringTie	exon	229340	229457	1000	-	.	gene_id "MSTRG.17"; transcript_id "MSTRG.17.5"; exon_number "28";
Sc4wPfr_10	StringTie	exon	233265	233452	1000	-	.	gene_id "MSTRG.17"; transcript_id "MSTRG.17.5"; exon_number "29";
Sc4wPfr_10	StringTie	transcript	166329	229434	1000	-	.	gene_id "MSTRG.17"; transcript_id "Sc4wPfr_10.g18876.t1"; ref_gene_id "Sc4wPfr_10.g18876";
Sc4wPfr_10	StringTie	exon	166329	166390	1000	-	.	gene_id "MSTRG.17"; transcript_id "Sc4wPfr_10.g18876.t1"; exon_number "1"; ref_gene_id "Sc4wPfr_10.g18876";
Sc4wPfr_10	StringTie	exon	168496	168535	1000	-	.	gene_id "MSTRG.17"; transcript_id "Sc4wPfr_10.g18876.t1"; exon_number "2"; ref_gene_id "Sc4wPfr_10.g18876";
Sc4wPfr_10	StringTie	exon	171281	171391	1000	-	.	gene_id "MSTRG.17"; transcript_id "Sc4wPfr_10.g18876.t1"; exon_number "3"; ref_gene_id "Sc4wPfr_10.g18876";
Sc4wPfr_10	StringTie	exon	171730	171942	1000	-	.	gene_id "MSTRG.17"; transcript_id "Sc4wPfr_10.g18876.t1"; exon_number "4"; ref_gene_id "Sc4wPfr_10.g18876";
Sc4wPfr_10	StringTie	exon	172125	172290	1000	-	.	gene_id "MSTRG.17"; transcript_id "Sc4wPfr_10.g18876.t1"; exon_number "5"; ref_gene_id "Sc4wPfr_10.g18876";
Sc4wPfr_10	StringTie	exon	172415	172469	1000	-	.	gene_id "MSTRG.17"; transcript_id "Sc4wPfr_10.g18876.t1"; exon_number "6"; ref_gene_id "Sc4wPfr_10.g18876";
Sc4wPfr_10	StringTie	exon	176038	176238	1000	-	.	gene_id "MSTRG.17"; transcript_id "Sc4wPfr_10.g18876.t1"; exon_number "7"; ref_gene_id "Sc4wPfr_10.g18876";
Sc4wPfr_10	StringTie	exon	176370	176474	1000	-	.	gene_id "MSTRG.17"; transcript_id "Sc4wPfr_10.g18876.t1"; exon_number "8"; ref_gene_id "Sc4wPfr_10.g18876";
Sc4wPfr_10	StringTie	exon	176844	176964	1000	-	.	gene_id "MSTRG.17"; transcript_id "Sc4wPfr_10.g18876.t1"; exon_number "9"; ref_gene_id "Sc4wPfr_10.g18876";
Sc4wPfr_10	StringTie	exon	178429	178594	1000	-	.	gene_id "MSTRG.17"; transcript_id "Sc4wPfr_10.g18876.t1"; exon_number "10"; ref_gene_id "Sc4wPfr_10.g18876";
Sc4wPfr_10	StringTie	exon	184380	184444	1000	-	.	gene_id "MSTRG.17"; transcript_id "Sc4wPfr_10.g18876.t1"; exon_number "11"; ref_gene_id "Sc4wPfr_10.g18876";
Sc4wPfr_10	StringTie	exon	187850	187940	1000	-	.	gene_id "MSTRG.17"; transcript_id "Sc4wPfr_10.g18876.t1"; exon_number "12"; ref_gene_id "Sc4wPfr_10.g18876";
Sc4wPfr_10	StringTie	exon	188950	189069	1000	-	.	gene_id "MSTRG.17"; transcript_id "Sc4wPfr_10.g18876.t1"; exon_number "13"; ref_gene_id "Sc4wPfr_10.g18876";
Sc4wPfr_10	StringTie	exon	190298	190632	1000	-	.	gene_id "MSTRG.17"; transcript_id "Sc4wPfr_10.g18876.t1"; exon_number "14"; ref_gene_id "Sc4wPfr_10.g18876";
Sc4wPfr_10	StringTie	exon	190976	191123	1000	-	.	gene_id "MSTRG.17"; transcript_id "Sc4wPfr_10.g18876.t1"; exon_number "15"; ref_gene_id "Sc4wPfr_10.g18876";
Sc4wPfr_10	StringTie	exon	192442	192602	1000	-	.	gene_id "MSTRG.17"; transcript_id "Sc4wPfr_10.g18876.t1"; exon_number "16"; ref_gene_id "Sc4wPfr_10.g18876";
Sc4wPfr_10	StringTie	exon	193554	193653	1000	-	.	gene_id "MSTRG.17"; transcript_id "Sc4wPfr_10.g18876.t1"; exon_number "17"; ref_gene_id "Sc4wPfr_10.g18876";
Sc4wPfr_10	StringTie	exon	193907	194061	1000	-	.	gene_id "MSTRG.17"; transcript_id "Sc4wPfr_10.g18876.t1"; exon_number "18"; ref_gene_id "Sc4wPfr_10.g18876";
Sc4wPfr_10	StringTie	exon	194139	194234	1000	-	.	gene_id "MSTRG.17"; transcript_id "Sc4wPfr_10.g18876.t1"; exon_number "19"; ref_gene_id "Sc4wPfr_10.g18876";
Sc4wPfr_10	StringTie	exon	197075	197221	1000	-	.	gene_id "MSTRG.17"; transcript_id "Sc4wPfr_10.g18876.t1"; exon_number "20"; ref_gene_id "Sc4wPfr_10.g18876";
Sc4wPfr_10	StringTie	exon	197320	197403	1000	-	.	gene_id "MSTRG.17"; transcript_id "Sc4wPfr_10.g18876.t1"; exon_number "21"; ref_gene_id "Sc4wPfr_10.g18876";
Sc4wPfr_10	StringTie	exon	204274	204306	1000	-	.	gene_id "MSTRG.17"; transcript_id "Sc4wPfr_10.g18876.t1"; exon_number "22"; ref_gene_id "Sc4wPfr_10.g18876";
Sc4wPfr_10	StringTie	exon	205034	205087	1000	-	.	gene_id "MSTRG.17"; transcript_id "Sc4wPfr_10.g18876.t1"; exon_number "23"; ref_gene_id "Sc4wPfr_10.g18876";
Sc4wPfr_10	StringTie	exon	205433	205537	1000	-	.	gene_id "MSTRG.17"; transcript_id "Sc4wPfr_10.g18876.t1"; exon_number "24"; ref_gene_id "Sc4wPfr_10.g18876";
Sc4wPfr_10	StringTie	exon	205621	205707	1000	-	.	gene_id "MSTRG.17"; transcript_id "Sc4wPfr_10.g18876.t1"; exon_number "25"; ref_gene_id "Sc4wPfr_10.g18876";
Sc4wPfr_10	StringTie	exon	216956	217071	1000	-	.	gene_id "MSTRG.17"; transcript_id "Sc4wPfr_10.g18876.t1"; exon_number "26"; ref_gene_id "Sc4wPfr_10.g18876";
Sc4wPfr_10	StringTie	exon	217158	217228	1000	-	.	gene_id "MSTRG.17"; transcript_id "Sc4wPfr_10.g18876.t1"; exon_number "27"; ref_gene_id "Sc4wPfr_10.g18876";
Sc4wPfr_10	StringTie	exon	229340	229434	1000	-	.	gene_id "MSTRG.17"; transcript_id "Sc4wPfr_10.g18876.t1"; exon_number "28"; ref_gene_id "Sc4wPfr_10.g18876";
Sc4wPfr_10	StringTie	transcript	166329	229434	1000	-	.	gene_id "MSTRG.17"; transcript_id "Sc4wPfr_10.g18876.t2"; ref_gene_id "Sc4wPfr_10.g18876";
Sc4wPfr_10	StringTie	exon	166329	166390	1000	-	.	gene_id "MSTRG.17"; transcript_id "Sc4wPfr_10.g18876.t2"; exon_number "1"; ref_gene_id "Sc4wPfr_10.g18876";
Sc4wPfr_10	StringTie	exon	168496	168535	1000	-	.	gene_id "MSTRG.17"; transcript_id "Sc4wPfr_10.g18876.t2"; exon_number "2"; ref_gene_id "Sc4wPfr_10.g18876";
Sc4wPfr_10	StringTie	exon	171281	171391	1000	-	.	gene_id "MSTRG.17"; transcript_id "Sc4wPfr_10.g18876.t2"; exon_number "3"; ref_gene_id "Sc4wPfr_10.g18876";
Sc4wPfr_10	StringTie	exon	171730	171942	1000	-	.	gene_id "MSTRG.17"; transcript_id "Sc4wPfr_10.g18876.t2"; exon_number "4"; ref_gene_id "Sc4wPfr_10.g18876";
Sc4wPfr_10	StringTie	exon	172125	172290	1000	-	.	gene_id "MSTRG.17"; transcript_id "Sc4wPfr_10.g18876.t2"; exon_number "5"; ref_gene_id "Sc4wPfr_10.g18876";
Sc4wPfr_10	StringTie	exon	172415	172469	1000	-	.	gene_id "MSTRG.17"; transcript_id "Sc4wPfr_10.g18876.t2"; exon_number "6"; ref_gene_id "Sc4wPfr_10.g18876";
Sc4wPfr_10	StringTie	exon	176038	176238	1000	-	.	gene_id "MSTRG.17"; transcript_id "Sc4wPfr_10.g18876.t2"; exon_number "7"; ref_gene_id "Sc4wPfr_10.g18876";
Sc4wPfr_10	StringTie	exon	176370	176477	1000	-	.	gene_id "MSTRG.17"; transcript_id "Sc4wPfr_10.g18876.t2"; exon_number "8"; ref_gene_id "Sc4wPfr_10.g18876";
Sc4wPfr_10	StringTie	exon	176844	176964	1000	-	.	gene_id "MSTRG.17"; transcript_id "Sc4wPfr_10.g18876.t2"; exon_number "9"; ref_gene_id "Sc4wPfr_10.g18876";
Sc4wPfr_10	StringTie	exon	178429	178594	1000	-	.	gene_id "MSTRG.17"; transcript_id "Sc4wPfr_10.g18876.t2"; exon_number "10"; ref_gene_id "Sc4wPfr_10.g18876";
Sc4wPfr_10	StringTie	exon	184380	184444	1000	-	.	gene_id "MSTRG.17"; transcript_id "Sc4wPfr_10.g18876.t2"; exon_number "11"; ref_gene_id "Sc4wPfr_10.g18876";
Sc4wPfr_10	StringTie	exon	187850	187940	1000	-	.	gene_id "MSTRG.17"; transcript_id "Sc4wPfr_10.g18876.t2"; exon_number "12"; ref_gene_id "Sc4wPfr_10.g18876";
Sc4wPfr_10	StringTie	exon	188950	189069	1000	-	.	gene_id "MSTRG.17"; transcript_id "Sc4wPfr_10.g18876.t2"; exon_number "13"; ref_gene_id "Sc4wPfr_10.g18876";
Sc4wPfr_10	StringTie	exon	190298	190632	1000	-	.	gene_id "MSTRG.17"; transcript_id "Sc4wPfr_10.g18876.t2"; exon_number "14"; ref_gene_id "Sc4wPfr_10.g18876";
Sc4wPfr_10	StringTie	exon	190976	191123	1000	-	.	gene_id "MSTRG.17"; transcript_id "Sc4wPfr_10.g18876.t2"; exon_number "15"; ref_gene_id "Sc4wPfr_10.g18876";
Sc4wPfr_10	StringTie	exon	192442	192602	1000	-	.	gene_id "MSTRG.17"; transcript_id "Sc4wPfr_10.g18876.t2"; exon_number "16"; ref_gene_id "Sc4wPfr_10.g18876";
Sc4wPfr_10	StringTie	exon	193554	193653	1000	-	.	gene_id "MSTRG.17"; transcript_id "Sc4wPfr_10.g18876.t2"; exon_number "17"; ref_gene_id "Sc4wPfr_10.g18876";
Sc4wPfr_10	StringTie	exon	193907	194061	1000	-	.	gene_id "MSTRG.17"; transcript_id "Sc4wPfr_10.g18876.t2"; exon_number "18"; ref_gene_id "Sc4wPfr_10.g18876";
Sc4wPfr_10	StringTie	exon	194139	194234	1000	-	.	gene_id "MSTRG.17"; transcript_id "Sc4wPfr_10.g18876.t2"; exon_number "19"; ref_gene_id "Sc4wPfr_10.g18876";
Sc4wPfr_10	StringTie	exon	197075	197221	1000	-	.	gene_id "MSTRG.17"; transcript_id "Sc4wPfr_10.g18876.t2"; exon_number "20"; ref_gene_id "Sc4wPfr_10.g18876";
Sc4wPfr_10	StringTie	exon	197320	197403	1000	-	.	gene_id "MSTRG.17"; transcript_id "Sc4wPfr_10.g18876.t2"; exon_number "21"; ref_gene_id "Sc4wPfr_10.g18876";
Sc4wPfr_10	StringTie	exon	204274	204306	1000	-	.	gene_id "MSTRG.17"; transcript_id "Sc4wPfr_10.g18876.t2"; exon_number "22"; ref_gene_id "Sc4wPfr_10.g18876";
Sc4wPfr_10	StringTie	exon	205034	205087	1000	-	.	gene_id "MSTRG.17"; transcript_id "Sc4wPfr_10.g18876.t2"; exon_number "23"; ref_gene_id "Sc4wPfr_10.g18876";
Sc4wPfr_10	StringTie	exon	205433	205537	1000	-	.	gene_id "MSTRG.17"; transcript_id "Sc4wPfr_10.g18876.t2"; exon_number "24"; ref_gene_id "Sc4wPfr_10.g18876";
Sc4wPfr_10	StringTie	exon	205621	205707	1000	-	.	gene_id "MSTRG.17"; transcript_id "Sc4wPfr_10.g18876.t2"; exon_number "25"; ref_gene_id "Sc4wPfr_10.g18876";
Sc4wPfr_10	StringTie	exon	216956	217071	1000	-	.	gene_id "MSTRG.17"; transcript_id "Sc4wPfr_10.g18876.t2"; exon_number "26"; ref_gene_id "Sc4wPfr_10.g18876";
Sc4wPfr_10	StringTie	exon	217158	217228	1000	-	.	gene_id "MSTRG.17"; transcript_id "Sc4wPfr_10.g18876.t2"; exon_number "27"; ref_gene_id "Sc4wPfr_10.g18876";
Sc4wPfr_10	StringTie	exon	229340	229434	1000	-	.	gene_id "MSTRG.17"; transcript_id "Sc4wPfr_10.g18876.t2"; exon_number "28"; ref_gene_id "Sc4wPfr_10.g18876";
Sc4wPfr_10	StringTie	transcript	159421	160959	1000	+	.	gene_id "MSTRG.18"; transcript_id "Sc4wPfr_10.g18875.t1"; ref_gene_id "Sc4wPfr_10.g18875";
Sc4wPfr_10	StringTie	exon	159421	160959	1000	+	.	gene_id "MSTRG.18"; transcript_id "Sc4wPfr_10.g18875.t1"; exon_number "1"; ref_gene_id "Sc4wPfr_10.g18875";
Sc4wPfr_10	StringTie	transcript	234146	250365	1000	+	.	gene_id "MSTRG.19"; transcript_id "MSTRG.19.1";
Sc4wPfr_10	StringTie	exon	234146	234344	1000	+	.	gene_id "MSTRG.19"; transcript_id "MSTRG.19.1"; exon_number "1";
Sc4wPfr_10	StringTie	exon	249641	250365	1000	+	.	gene_id "MSTRG.19"; transcript_id "MSTRG.19.1"; exon_number "2";
Sc4wPfr_10	StringTie	transcript	234146	250365	1000	+	.	gene_id "MSTRG.19"; transcript_id "MSTRG.19.2";
Sc4wPfr_10	StringTie	exon	234146	234468	1000	+	.	gene_id "MSTRG.19"; transcript_id "MSTRG.19.2"; exon_number "1";
Sc4wPfr_10	StringTie	exon	249641	250365	1000	+	.	gene_id "MSTRG.19"; transcript_id "MSTRG.19.2"; exon_number "2";
Sc4wPfr_10	StringTie	transcript	249523	249897	1000	+	.	gene_id "MSTRG.19"; transcript_id "Sc4wPfr_10.g18877.t1"; ref_gene_id "Sc4wPfr_10.g18877";
Sc4wPfr_10	StringTie	exon	249523	249553	1000	+	.	gene_id "MSTRG.19"; transcript_id "Sc4wPfr_10.g18877.t1"; exon_number "1"; ref_gene_id "Sc4wPfr_10.g18877";
Sc4wPfr_10	StringTie	exon	249641	249897	1000	+	.	gene_id "MSTRG.19"; transcript_id "Sc4wPfr_10.g18877.t1"; exon_number "2"; ref_gene_id "Sc4wPfr_10.g18877";
Sc4wPfr_10	StringTie	transcript	255704	288759	1000	-	.	gene_id "MSTRG.20"; transcript_id "Sc4wPfr_10.g18878.t1"; ref_gene_id "Sc4wPfr_10.g18878";
Sc4wPfr_10	StringTie	exon	255704	255907	1000	-	.	gene_id "MSTRG.20"; transcript_id "Sc4wPfr_10.g18878.t1"; exon_number "1"; ref_gene_id "Sc4wPfr_10.g18878";
Sc4wPfr_10	StringTie	exon	257726	257893	1000	-	.	gene_id "MSTRG.20"; transcript_id "Sc4wPfr_10.g18878.t1"; exon_number "2"; ref_gene_id "Sc4wPfr_10.g18878";
Sc4wPfr_10	StringTie	exon	257963	258040	1000	-	.	gene_id "MSTRG.20"; transcript_id "Sc4wPfr_10.g18878.t1"; exon_number "3"; ref_gene_id "Sc4wPfr_10.g18878";
Sc4wPfr_10	StringTie	exon	261847	261978	1000	-	.	gene_id "MSTRG.20"; transcript_id "Sc4wPfr_10.g18878.t1"; exon_number "4"; ref_gene_id "Sc4wPfr_10.g18878";
Sc4wPfr_10	StringTie	exon	262142	262603	1000	-	.	gene_id "MSTRG.20"; transcript_id "Sc4wPfr_10.g18878.t1"; exon_number "5"; ref_gene_id "Sc4wPfr_10.g18878";
Sc4wPfr_10	StringTie	exon	263500	263620	1000	-	.	gene_id "MSTRG.20"; transcript_id "Sc4wPfr_10.g18878.t1"; exon_number "6"; ref_gene_id "Sc4wPfr_10.g18878";
Sc4wPfr_10	StringTie	exon	265293	265457	1000	-	.	gene_id "MSTRG.20"; transcript_id "Sc4wPfr_10.g18878.t1"; exon_number "7"; ref_gene_id "Sc4wPfr_10.g18878";
Sc4wPfr_10	StringTie	exon	268732	268991	1000	-	.	gene_id "MSTRG.20"; transcript_id "Sc4wPfr_10.g18878.t1"; exon_number "8"; ref_gene_id "Sc4wPfr_10.g18878";
Sc4wPfr_10	StringTie	exon	273139	273316	1000	-	.	gene_id "MSTRG.20"; transcript_id "Sc4wPfr_10.g18878.t1"; exon_number "9"; ref_gene_id "Sc4wPfr_10.g18878";
Sc4wPfr_10	StringTie	exon	275066	275164	1000	-	.	gene_id "MSTRG.20"; transcript_id "Sc4wPfr_10.g18878.t1"; exon_number "10"; ref_gene_id "Sc4wPfr_10.g18878";
Sc4wPfr_10	StringTie	exon	275309	275382	1000	-	.	gene_id "MSTRG.20"; transcript_id "Sc4wPfr_10.g18878.t1"; exon_number "11"; ref_gene_id "Sc4wPfr_10.g18878";
Sc4wPfr_10	StringTie	exon	275867	275962	1000	-	.	gene_id "MSTRG.20"; transcript_id "Sc4wPfr_10.g18878.t1"; exon_number "12"; ref_gene_id "Sc4wPfr_10.g18878";
Sc4wPfr_10	StringTie	exon	276826	276883	1000	-	.	gene_id "MSTRG.20"; transcript_id "Sc4wPfr_10.g18878.t1"; exon_number "13"; ref_gene_id "Sc4wPfr_10.g18878";
Sc4wPfr_10	StringTie	exon	282876	282943	1000	-	.	gene_id "MSTRG.20"; transcript_id "Sc4wPfr_10.g18878.t1"; exon_number "14"; ref_gene_id "Sc4wPfr_10.g18878";
Sc4wPfr_10	StringTie	exon	283031	283558	1000	-	.	gene_id "MSTRG.20"; transcript_id "Sc4wPfr_10.g18878.t1"; exon_number "15"; ref_gene_id "Sc4wPfr_10.g18878";
Sc4wPfr_10	StringTie	exon	288649	288759	1000	-	.	gene_id "MSTRG.20"; transcript_id "Sc4wPfr_10.g18878.t1"; exon_number "16"; ref_gene_id "Sc4wPfr_10.g18878";
Sc4wPfr_10	StringTie	transcript	296270	309668	1000	-	.	gene_id "MSTRG.21"; transcript_id "Sc4wPfr_10.g18880.t1"; ref_gene_id "Sc4wPfr_10.g18880";
Sc4wPfr_10	StringTie	exon	296270	296455	1000	-	.	gene_id "MSTRG.21"; transcript_id "Sc4wPfr_10.g18880.t1"; exon_number "1"; ref_gene_id "Sc4wPfr_10.g18880";
Sc4wPfr_10	StringTie	exon	296590	296835	1000	-	.	gene_id "MSTRG.21"; transcript_id "Sc4wPfr_10.g18880.t1"; exon_number "2"; ref_gene_id "Sc4wPfr_10.g18880";
Sc4wPfr_10	StringTie	exon	298378	298497	1000	-	.	gene_id "MSTRG.21"; transcript_id "Sc4wPfr_10.g18880.t1"; exon_number "3"; ref_gene_id "Sc4wPfr_10.g18880";
Sc4wPfr_10	StringTie	exon	298574	299068	1000	-	.	gene_id "MSTRG.21"; transcript_id "Sc4wPfr_10.g18880.t1"; exon_number "4"; ref_gene_id "Sc4wPfr_10.g18880";
Sc4wPfr_10	StringTie	exon	299150	299597	1000	-	.	gene_id "MSTRG.21"; transcript_id "Sc4wPfr_10.g18880.t1"; exon_number "5"; ref_gene_id "Sc4wPfr_10.g18880";
Sc4wPfr_10	StringTie	exon	303490	303551	1000	-	.	gene_id "MSTRG.21"; transcript_id "Sc4wPfr_10.g18880.t1"; exon_number "6"; ref_gene_id "Sc4wPfr_10.g18880";
Sc4wPfr_10	StringTie	exon	309450	309668	1000	-	.	gene_id "MSTRG.21"; transcript_id "Sc4wPfr_10.g18880.t1"; exon_number "7"; ref_gene_id "Sc4wPfr_10.g18880";
Sc4wPfr_10	StringTie	transcript	343486	347771	1000	-	.	gene_id "MSTRG.22"; transcript_id "Sc4wPfr_10.g18882.t1"; ref_gene_id "Sc4wPfr_10.g18882";
Sc4wPfr_10	StringTie	exon	343486	343751	1000	-	.	gene_id "MSTRG.22"; transcript_id "Sc4wPfr_10.g18882.t1"; exon_number "1"; ref_gene_id "Sc4wPfr_10.g18882";
Sc4wPfr_10	StringTie	exon	343855	343984	1000	-	.	gene_id "MSTRG.22"; transcript_id "Sc4wPfr_10.g18882.t1"; exon_number "2"; ref_gene_id "Sc4wPfr_10.g18882";
Sc4wPfr_10	StringTie	exon	344280	344382	1000	-	.	gene_id "MSTRG.22"; transcript_id "Sc4wPfr_10.g18882.t1"; exon_number "3"; ref_gene_id "Sc4wPfr_10.g18882";
Sc4wPfr_10	StringTie	exon	344487	344561	1000	-	.	gene_id "MSTRG.22"; transcript_id "Sc4wPfr_10.g18882.t1"; exon_number "4"; ref_gene_id "Sc4wPfr_10.g18882";
Sc4wPfr_10	StringTie	exon	344642	344784	1000	-	.	gene_id "MSTRG.22"; transcript_id "Sc4wPfr_10.g18882.t1"; exon_number "5"; ref_gene_id "Sc4wPfr_10.g18882";
Sc4wPfr_10	StringTie	exon	345123	345185	1000	-	.	gene_id "MSTRG.22"; transcript_id "Sc4wPfr_10.g18882.t1"; exon_number "6"; ref_gene_id "Sc4wPfr_10.g18882";
Sc4wPfr_10	StringTie	exon	345269	345358	1000	-	.	gene_id "MSTRG.22"; transcript_id "Sc4wPfr_10.g18882.t1"; exon_number "7"; ref_gene_id "Sc4wPfr_10.g18882";
Sc4wPfr_10	StringTie	exon	345549	345705	1000	-	.	gene_id "MSTRG.22"; transcript_id "Sc4wPfr_10.g18882.t1"; exon_number "8"; ref_gene_id "Sc4wPfr_10.g18882";
Sc4wPfr_10	StringTie	exon	346387	346478	1000	-	.	gene_id "MSTRG.22"; transcript_id "Sc4wPfr_10.g18882.t1"; exon_number "9"; ref_gene_id "Sc4wPfr_10.g18882";
Sc4wPfr_10	StringTie	exon	346945	347005	1000	-	.	gene_id "MSTRG.22"; transcript_id "Sc4wPfr_10.g18882.t1"; exon_number "10"; ref_gene_id "Sc4wPfr_10.g18882";
Sc4wPfr_10	StringTie	exon	347530	347771	1000	-	.	gene_id "MSTRG.22"; transcript_id "Sc4wPfr_10.g18882.t1"; exon_number "11"; ref_gene_id "Sc4wPfr_10.g18882";
Sc4wPfr_10	StringTie	transcript	378726	404655	1000	-	.	gene_id "MSTRG.23"; transcript_id "Sc4wPfr_10.g18884.t1"; ref_gene_id "Sc4wPfr_10.g18884";
Sc4wPfr_10	StringTie	exon	378726	378909	1000	-	.	gene_id "MSTRG.23"; transcript_id "Sc4wPfr_10.g18884.t1"; exon_number "1"; ref_gene_id "Sc4wPfr_10.g18884";
Sc4wPfr_10	StringTie	exon	379020	379302	1000	-	.	gene_id "MSTRG.23"; transcript_id "Sc4wPfr_10.g18884.t1"; exon_number "2"; ref_gene_id "Sc4wPfr_10.g18884";
Sc4wPfr_10	StringTie	exon	393212	393332	1000	-	.	gene_id "MSTRG.23"; transcript_id "Sc4wPfr_10.g18884.t1"; exon_number "3"; ref_gene_id "Sc4wPfr_10.g18884";
Sc4wPfr_10	StringTie	exon	404323	404655	1000	-	.	gene_id "MSTRG.23"; transcript_id "Sc4wPfr_10.g18884.t1"; exon_number "4"; ref_gene_id "Sc4wPfr_10.g18884";
Sc4wPfr_10	StringTie	transcript	408344	412805	1000	+	.	gene_id "MSTRG.24"; transcript_id "MSTRG.24.1";
Sc4wPfr_10	StringTie	exon	408344	408662	1000	+	.	gene_id "MSTRG.24"; transcript_id "MSTRG.24.1"; exon_number "1";
Sc4wPfr_10	StringTie	exon	408966	409095	1000	+	.	gene_id "MSTRG.24"; transcript_id "MSTRG.24.1"; exon_number "2";
Sc4wPfr_10	StringTie	exon	409612	409677	1000	+	.	gene_id "MSTRG.24"; transcript_id "MSTRG.24.1"; exon_number "3";
Sc4wPfr_10	StringTie	exon	412433	412513	1000	+	.	gene_id "MSTRG.24"; transcript_id "MSTRG.24.1"; exon_number "4";
Sc4wPfr_10	StringTie	exon	412644	412805	1000	+	.	gene_id "MSTRG.24"; transcript_id "MSTRG.24.1"; exon_number "5";
Sc4wPfr_10	StringTie	transcript	408462	418054	1000	+	.	gene_id "MSTRG.24"; transcript_id "MSTRG.24.2";
Sc4wPfr_10	StringTie	exon	408462	408662	1000	+	.	gene_id "MSTRG.24"; transcript_id "MSTRG.24.2"; exon_number "1";
Sc4wPfr_10	StringTie	exon	408966	409095	1000	+	.	gene_id "MSTRG.24"; transcript_id "MSTRG.24.2"; exon_number "2";
Sc4wPfr_10	StringTie	exon	409612	409677	1000	+	.	gene_id "MSTRG.24"; transcript_id "MSTRG.24.2"; exon_number "3";
Sc4wPfr_10	StringTie	exon	412433	412523	1000	+	.	gene_id "MSTRG.24"; transcript_id "MSTRG.24.2"; exon_number "4";
Sc4wPfr_10	StringTie	exon	417994	418054	1000	+	.	gene_id "MSTRG.24"; transcript_id "MSTRG.24.2"; exon_number "5";
Sc4wPfr_10	StringTie	transcript	408598	412465	1000	+	.	gene_id "MSTRG.24"; transcript_id "Sc4wPfr_10.g18885.t1"; ref_gene_id "Sc4wPfr_10.g18885";
Sc4wPfr_10	StringTie	exon	408598	408662	1000	+	.	gene_id "MSTRG.24"; transcript_id "Sc4wPfr_10.g18885.t1"; exon_number "1"; ref_gene_id "Sc4wPfr_10.g18885";
Sc4wPfr_10	StringTie	exon	408966	409014	1000	+	.	gene_id "MSTRG.24"; transcript_id "Sc4wPfr_10.g18885.t1"; exon_number "2"; ref_gene_id "Sc4wPfr_10.g18885";
Sc4wPfr_10	StringTie	exon	409090	409095	1000	+	.	gene_id "MSTRG.24"; transcript_id "Sc4wPfr_10.g18885.t1"; exon_number "3"; ref_gene_id "Sc4wPfr_10.g18885";
Sc4wPfr_10	StringTie	exon	409612	409677	1000	+	.	gene_id "MSTRG.24"; transcript_id "Sc4wPfr_10.g18885.t1"; exon_number "4"; ref_gene_id "Sc4wPfr_10.g18885";
Sc4wPfr_10	StringTie	exon	412433	412465	1000	+	.	gene_id "MSTRG.24"; transcript_id "Sc4wPfr_10.g18885.t1"; exon_number "5"; ref_gene_id "Sc4wPfr_10.g18885";
Sc4wPfr_10	StringTie	transcript	408845	412820	1000	+	.	gene_id "MSTRG.24"; transcript_id "MSTRG.24.4";
Sc4wPfr_10	StringTie	exon	408845	409095	1000	+	.	gene_id "MSTRG.24"; transcript_id "MSTRG.24.4"; exon_number "1";
Sc4wPfr_10	StringTie	exon	409612	409677	1000	+	.	gene_id "MSTRG.24"; transcript_id "MSTRG.24.4"; exon_number "2";
Sc4wPfr_10	StringTie	exon	412433	412523	1000	+	.	gene_id "MSTRG.24"; transcript_id "MSTRG.24.4"; exon_number "3";
Sc4wPfr_10	StringTie	exon	412644	412820	1000	+	.	gene_id "MSTRG.24"; transcript_id "MSTRG.24.4"; exon_number "4";
Sc4wPfr_10	StringTie	transcript	517180	517912	1000	+	.	gene_id "MSTRG.26"; transcript_id "MSTRG.26.1";
Sc4wPfr_10	StringTie	exon	517180	517461	1000	+	.	gene_id "MSTRG.26"; transcript_id "MSTRG.26.1"; exon_number "1";
Sc4wPfr_10	StringTie	exon	517574	517912	1000	+	.	gene_id "MSTRG.26"; transcript_id "MSTRG.26.1"; exon_number "2";
Sc4wPfr_10	StringTie	transcript	538255	564513	1000	-	.	gene_id "MSTRG.27"; transcript_id "Sc4wPfr_10.g18888.t1"; ref_gene_id "Sc4wPfr_10.g18888";
Sc4wPfr_10	StringTie	exon	538255	538414	1000	-	.	gene_id "MSTRG.27"; transcript_id "Sc4wPfr_10.g18888.t1"; exon_number "1"; ref_gene_id "Sc4wPfr_10.g18888";
Sc4wPfr_10	StringTie	exon	538810	538931	1000	-	.	gene_id "MSTRG.27"; transcript_id "Sc4wPfr_10.g18888.t1"; exon_number "2"; ref_gene_id "Sc4wPfr_10.g18888";
Sc4wPfr_10	StringTie	exon	539009	539249	1000	-	.	gene_id "MSTRG.27"; transcript_id "Sc4wPfr_10.g18888.t1"; exon_number "3"; ref_gene_id "Sc4wPfr_10.g18888";
Sc4wPfr_10	StringTie	exon	539365	539558	1000	-	.	gene_id "MSTRG.27"; transcript_id "Sc4wPfr_10.g18888.t1"; exon_number "4"; ref_gene_id "Sc4wPfr_10.g18888";
Sc4wPfr_10	StringTie	exon	544638	544939	1000	-	.	gene_id "MSTRG.27"; transcript_id "Sc4wPfr_10.g18888.t1"; exon_number "5"; ref_gene_id "Sc4wPfr_10.g18888";
Sc4wPfr_10	StringTie	exon	545021	545321	1000	-	.	gene_id "MSTRG.27"; transcript_id "Sc4wPfr_10.g18888.t1"; exon_number "6"; ref_gene_id "Sc4wPfr_10.g18888";
Sc4wPfr_10	StringTie	exon	546682	546818	1000	-	.	gene_id "MSTRG.27"; transcript_id "Sc4wPfr_10.g18888.t1"; exon_number "7"; ref_gene_id "Sc4wPfr_10.g18888";
Sc4wPfr_10	StringTie	exon	556039	556186	1000	-	.	gene_id "MSTRG.27"; transcript_id "Sc4wPfr_10.g18888.t1"; exon_number "8"; ref_gene_id "Sc4wPfr_10.g18888";
Sc4wPfr_10	StringTie	exon	562094	562251	1000	-	.	gene_id "MSTRG.27"; transcript_id "Sc4wPfr_10.g18888.t1"; exon_number "9"; ref_gene_id "Sc4wPfr_10.g18888";
Sc4wPfr_10	StringTie	exon	563719	564000	1000	-	.	gene_id "MSTRG.27"; transcript_id "Sc4wPfr_10.g18888.t1"; exon_number "10"; ref_gene_id "Sc4wPfr_10.g18888";
Sc4wPfr_10	StringTie	exon	564504	564513	1000	-	.	gene_id "MSTRG.27"; transcript_id "Sc4wPfr_10.g18888.t1"; exon_number "11"; ref_gene_id "Sc4wPfr_10.g18888";
Sc4wPfr_10	StringTie	transcript	556039	593097	1000	-	.	gene_id "MSTRG.27"; transcript_id "MSTRG.27.2";
Sc4wPfr_10	StringTie	exon	556039	556186	1000	-	.	gene_id "MSTRG.27"; transcript_id "MSTRG.27.2"; exon_number "1";
Sc4wPfr_10	StringTie	exon	562094	562251	1000	-	.	gene_id "MSTRG.27"; transcript_id "MSTRG.27.2"; exon_number "2";
Sc4wPfr_10	StringTie	exon	563719	564000	1000	-	.	gene_id "MSTRG.27"; transcript_id "MSTRG.27.2"; exon_number "3";
Sc4wPfr_10	StringTie	exon	585175	585308	1000	-	.	gene_id "MSTRG.27"; transcript_id "MSTRG.27.2"; exon_number "4";
Sc4wPfr_10	StringTie	exon	585398	585593	1000	-	.	gene_id "MSTRG.27"; transcript_id "MSTRG.27.2"; exon_number "5";
Sc4wPfr_10	StringTie	exon	589718	590011	1000	-	.	gene_id "MSTRG.27"; transcript_id "MSTRG.27.2"; exon_number "6";
Sc4wPfr_10	StringTie	exon	590500	590596	1000	-	.	gene_id "MSTRG.27"; transcript_id "MSTRG.27.2"; exon_number "7";
Sc4wPfr_10	StringTie	exon	593086	593097	1000	-	.	gene_id "MSTRG.27"; transcript_id "MSTRG.27.2"; exon_number "8";
Sc4wPfr_10	StringTie	transcript	556039	593543	1000	-	.	gene_id "MSTRG.27"; transcript_id "MSTRG.27.3";
Sc4wPfr_10	StringTie	exon	556039	556186	1000	-	.	gene_id "MSTRG.27"; transcript_id "MSTRG.27.3"; exon_number "1";
Sc4wPfr_10	StringTie	exon	562094	562251	1000	-	.	gene_id "MSTRG.27"; transcript_id "MSTRG.27.3"; exon_number "2";
Sc4wPfr_10	StringTie	exon	563719	564000	1000	-	.	gene_id "MSTRG.27"; transcript_id "MSTRG.27.3"; exon_number "3";
Sc4wPfr_10	StringTie	exon	585175	585308	1000	-	.	gene_id "MSTRG.27"; transcript_id "MSTRG.27.3"; exon_number "4";
Sc4wPfr_10	StringTie	exon	585398	585593	1000	-	.	gene_id "MSTRG.27"; transcript_id "MSTRG.27.3"; exon_number "5";
Sc4wPfr_10	StringTie	exon	589718	590011	1000	-	.	gene_id "MSTRG.27"; transcript_id "MSTRG.27.3"; exon_number "6";
Sc4wPfr_10	StringTie	exon	590500	590596	1000	-	.	gene_id "MSTRG.27"; transcript_id "MSTRG.27.3"; exon_number "7";
Sc4wPfr_10	StringTie	exon	593493	593543	1000	-	.	gene_id "MSTRG.27"; transcript_id "MSTRG.27.3"; exon_number "8";
Sc4wPfr_10	StringTie	transcript	585167	593097	1000	-	.	gene_id "MSTRG.27"; transcript_id "Sc4wPfr_10.g18893.t1"; ref_gene_id "Sc4wPfr_10.g18893";
Sc4wPfr_10	StringTie	exon	585167	585308	1000	-	.	gene_id "MSTRG.27"; transcript_id "Sc4wPfr_10.g18893.t1"; exon_number "1"; ref_gene_id "Sc4wPfr_10.g18893";
Sc4wPfr_10	StringTie	exon	585398	585593	1000	-	.	gene_id "MSTRG.27"; transcript_id "Sc4wPfr_10.g18893.t1"; exon_number "2"; ref_gene_id "Sc4wPfr_10.g18893";
Sc4wPfr_10	StringTie	exon	589718	590011	1000	-	.	gene_id "MSTRG.27"; transcript_id "Sc4wPfr_10.g18893.t1"; exon_number "3"; ref_gene_id "Sc4wPfr_10.g18893";
Sc4wPfr_10	StringTie	exon	590500	590596	1000	-	.	gene_id "MSTRG.27"; transcript_id "Sc4wPfr_10.g18893.t1"; exon_number "4"; ref_gene_id "Sc4wPfr_10.g18893";
Sc4wPfr_10	StringTie	exon	593086	593097	1000	-	.	gene_id "MSTRG.27"; transcript_id "Sc4wPfr_10.g18893.t1"; exon_number "5"; ref_gene_id "Sc4wPfr_10.g18893";
Sc4wPfr_10	StringTie	transcript	566381	566884	1000	+	.	gene_id "MSTRG.28"; transcript_id "Sc4wPfr_10.g18889.t1"; ref_gene_id "Sc4wPfr_10.g18889";
Sc4wPfr_10	StringTie	exon	566381	566884	1000	+	.	gene_id "MSTRG.28"; transcript_id "Sc4wPfr_10.g18889.t1"; exon_number "1"; ref_gene_id "Sc4wPfr_10.g18889";
Sc4wPfr_10	StringTie	transcript	567076	567802	1000	+	.	gene_id "MSTRG.29"; transcript_id "Sc4wPfr_10.g18890.t1"; ref_gene_id "Sc4wPfr_10.g18890";
Sc4wPfr_10	StringTie	exon	567076	567393	1000	+	.	gene_id "MSTRG.29"; transcript_id "Sc4wPfr_10.g18890.t1"; exon_number "1"; ref_gene_id "Sc4wPfr_10.g18890";
Sc4wPfr_10	StringTie	exon	567566	567802	1000	+	.	gene_id "MSTRG.29"; transcript_id "Sc4wPfr_10.g18890.t1"; exon_number "2"; ref_gene_id "Sc4wPfr_10.g18890";
Sc4wPfr_10	StringTie	transcript	567908	568358	1000	+	.	gene_id "MSTRG.30"; transcript_id "Sc4wPfr_10.g18891.t1"; ref_gene_id "Sc4wPfr_10.g18891";
Sc4wPfr_10	StringTie	exon	567908	568104	1000	+	.	gene_id "MSTRG.30"; transcript_id "Sc4wPfr_10.g18891.t1"; exon_number "1"; ref_gene_id "Sc4wPfr_10.g18891";
Sc4wPfr_10	StringTie	exon	568229	568358	1000	+	.	gene_id "MSTRG.30"; transcript_id "Sc4wPfr_10.g18891.t1"; exon_number "2"; ref_gene_id "Sc4wPfr_10.g18891";
Sc4wPfr_10	StringTie	transcript	577911	579071	1000	-	.	gene_id "MSTRG.31"; transcript_id "Sc4wPfr_10.g18892.t1"; ref_gene_id "Sc4wPfr_10.g18892";
Sc4wPfr_10	StringTie	exon	577911	579071	1000	-	.	gene_id "MSTRG.31"; transcript_id "Sc4wPfr_10.g18892.t1"; exon_number "1"; ref_gene_id "Sc4wPfr_10.g18892";
Sc4wPfr_10	StringTie	transcript	599853	635242	1000	-	.	gene_id "MSTRG.32"; transcript_id "Sc4wPfr_10.g18894.t1"; ref_gene_id "Sc4wPfr_10.g18894";
Sc4wPfr_10	StringTie	exon	599853	599903	1000	-	.	gene_id "MSTRG.32"; transcript_id "Sc4wPfr_10.g18894.t1"; exon_number "1"; ref_gene_id "Sc4wPfr_10.g18894";
Sc4wPfr_10	StringTie	exon	600015	600079	1000	-	.	gene_id "MSTRG.32"; transcript_id "Sc4wPfr_10.g18894.t1"; exon_number "2"; ref_gene_id "Sc4wPfr_10.g18894";
Sc4wPfr_10	StringTie	exon	600406	600543	1000	-	.	gene_id "MSTRG.32"; transcript_id "Sc4wPfr_10.g18894.t1"; exon_number "3"; ref_gene_id "Sc4wPfr_10.g18894";
Sc4wPfr_10	StringTie	exon	601672	601703	1000	-	.	gene_id "MSTRG.32"; transcript_id "Sc4wPfr_10.g18894.t1"; exon_number "4"; ref_gene_id "Sc4wPfr_10.g18894";
Sc4wPfr_10	StringTie	exon	602526	602549	1000	-	.	gene_id "MSTRG.32"; transcript_id "Sc4wPfr_10.g18894.t1"; exon_number "5"; ref_gene_id "Sc4wPfr_10.g18894";
Sc4wPfr_10	StringTie	exon	602791	602830	1000	-	.	gene_id "MSTRG.32"; transcript_id "Sc4wPfr_10.g18894.t1"; exon_number "6"; ref_gene_id "Sc4wPfr_10.g18894";
Sc4wPfr_10	StringTie	exon	603183	603207	1000	-	.	gene_id "MSTRG.32"; transcript_id "Sc4wPfr_10.g18894.t1"; exon_number "7"; ref_gene_id "Sc4wPfr_10.g18894";
Sc4wPfr_10	StringTie	exon	615352	615566	1000	-	.	gene_id "MSTRG.32"; transcript_id "Sc4wPfr_10.g18894.t1"; exon_number "8"; ref_gene_id "Sc4wPfr_10.g18894";
Sc4wPfr_10	StringTie	exon	615661	615748	1000	-	.	gene_id "MSTRG.32"; transcript_id "Sc4wPfr_10.g18894.t1"; exon_number "9"; ref_gene_id "Sc4wPfr_10.g18894";
Sc4wPfr_10	StringTie	exon	617127	617234	1000	-	.	gene_id "MSTRG.32"; transcript_id "Sc4wPfr_10.g18894.t1"; exon_number "10"; ref_gene_id "Sc4wPfr_10.g18894";
Sc4wPfr_10	StringTie	exon	617776	617872	1000	-	.	gene_id "MSTRG.32"; transcript_id "Sc4wPfr_10.g18894.t1"; exon_number "11"; ref_gene_id "Sc4wPfr_10.g18894";
Sc4wPfr_10	StringTie	exon	625711	625820	1000	-	.	gene_id "MSTRG.32"; transcript_id "Sc4wPfr_10.g18894.t1"; exon_number "12"; ref_gene_id "Sc4wPfr_10.g18894";
Sc4wPfr_10	StringTie	exon	633891	633937	1000	-	.	gene_id "MSTRG.32"; transcript_id "Sc4wPfr_10.g18894.t1"; exon_number "13"; ref_gene_id "Sc4wPfr_10.g18894";
Sc4wPfr_10	StringTie	exon	634026	634079	1000	-	.	gene_id "MSTRG.32"; transcript_id "Sc4wPfr_10.g18894.t1"; exon_number "14"; ref_gene_id "Sc4wPfr_10.g18894";
Sc4wPfr_10	StringTie	exon	635182	635242	1000	-	.	gene_id "MSTRG.32"; transcript_id "Sc4wPfr_10.g18894.t1"; exon_number "15"; ref_gene_id "Sc4wPfr_10.g18894";
Sc4wPfr_10	StringTie	transcript	599853	635242	1000	-	.	gene_id "MSTRG.32"; transcript_id "Sc4wPfr_10.g18894.t2"; ref_gene_id "Sc4wPfr_10.g18894";
Sc4wPfr_10	StringTie	exon	599853	599903	1000	-	.	gene_id "MSTRG.32"; transcript_id "Sc4wPfr_10.g18894.t2"; exon_number "1"; ref_gene_id "Sc4wPfr_10.g18894";
Sc4wPfr_10	StringTie	exon	600015	600079	1000	-	.	gene_id "MSTRG.32"; transcript_id "Sc4wPfr_10.g18894.t2"; exon_number "2"; ref_gene_id "Sc4wPfr_10.g18894";
Sc4wPfr_10	StringTie	exon	600406	600543	1000	-	.	gene_id "MSTRG.32"; transcript_id "Sc4wPfr_10.g18894.t2"; exon_number "3"; ref_gene_id "Sc4wPfr_10.g18894";
Sc4wPfr_10	StringTie	exon	601489	601527	1000	-	.	gene_id "MSTRG.32"; transcript_id "Sc4wPfr_10.g18894.t2"; exon_number "4"; ref_gene_id "Sc4wPfr_10.g18894";
Sc4wPfr_10	StringTie	exon	601672	601703	1000	-	.	gene_id "MSTRG.32"; transcript_id "Sc4wPfr_10.g18894.t2"; exon_number "5"; ref_gene_id "Sc4wPfr_10.g18894";
Sc4wPfr_10	StringTie	exon	602526	602549	1000	-	.	gene_id "MSTRG.32"; transcript_id "Sc4wPfr_10.g18894.t2"; exon_number "6"; ref_gene_id "Sc4wPfr_10.g18894";
Sc4wPfr_10	StringTie	exon	602791	602830	1000	-	.	gene_id "MSTRG.32"; transcript_id "Sc4wPfr_10.g18894.t2"; exon_number "7"; ref_gene_id "Sc4wPfr_10.g18894";
Sc4wPfr_10	StringTie	exon	603183	603207	1000	-	.	gene_id "MSTRG.32"; transcript_id "Sc4wPfr_10.g18894.t2"; exon_number "8"; ref_gene_id "Sc4wPfr_10.g18894";
Sc4wPfr_10	StringTie	exon	615352	615566	1000	-	.	gene_id "MSTRG.32"; transcript_id "Sc4wPfr_10.g18894.t2"; exon_number "9"; ref_gene_id "Sc4wPfr_10.g18894";
Sc4wPfr_10	StringTie	exon	615661	615748	1000	-	.	gene_id "MSTRG.32"; transcript_id "Sc4wPfr_10.g18894.t2"; exon_number "10"; ref_gene_id "Sc4wPfr_10.g18894";
Sc4wPfr_10	StringTie	exon	617127	617234	1000	-	.	gene_id "MSTRG.32"; transcript_id "Sc4wPfr_10.g18894.t2"; exon_number "11"; ref_gene_id "Sc4wPfr_10.g18894";
Sc4wPfr_10	StringTie	exon	617776	617872	1000	-	.	gene_id "MSTRG.32"; transcript_id "Sc4wPfr_10.g18894.t2"; exon_number "12"; ref_gene_id "Sc4wPfr_10.g18894";
Sc4wPfr_10	StringTie	exon	625711	625820	1000	-	.	gene_id "MSTRG.32"; transcript_id "Sc4wPfr_10.g18894.t2"; exon_number "13"; ref_gene_id "Sc4wPfr_10.g18894";
Sc4wPfr_10	StringTie	exon	633891	633937	1000	-	.	gene_id "MSTRG.32"; transcript_id "Sc4wPfr_10.g18894.t2"; exon_number "14"; ref_gene_id "Sc4wPfr_10.g18894";
Sc4wPfr_10	StringTie	exon	634026	634079	1000	-	.	gene_id "MSTRG.32"; transcript_id "Sc4wPfr_10.g18894.t2"; exon_number "15"; ref_gene_id "Sc4wPfr_10.g18894";
Sc4wPfr_10	StringTie	exon	635182	635242	1000	-	.	gene_id "MSTRG.32"; transcript_id "Sc4wPfr_10.g18894.t2"; exon_number "16"; ref_gene_id "Sc4wPfr_10.g18894";
Sc4wPfr_10	StringTie	transcript	614786	653764	1000	-	.	gene_id "MSTRG.32"; transcript_id "MSTRG.32.3";
Sc4wPfr_10	StringTie	exon	614786	615566	1000	-	.	gene_id "MSTRG.32"; transcript_id "MSTRG.32.3"; exon_number "1";
Sc4wPfr_10	StringTie	exon	615661	615748	1000	-	.	gene_id "MSTRG.32"; transcript_id "MSTRG.32.3"; exon_number "2";
Sc4wPfr_10	StringTie	exon	617127	617234	1000	-	.	gene_id "MSTRG.32"; transcript_id "MSTRG.32.3"; exon_number "3";
Sc4wPfr_10	StringTie	exon	617776	617872	1000	-	.	gene_id "MSTRG.32"; transcript_id "MSTRG.32.3"; exon_number "4";
Sc4wPfr_10	StringTie	exon	625711	625820	1000	-	.	gene_id "MSTRG.32"; transcript_id "MSTRG.32.3"; exon_number "5";
Sc4wPfr_10	StringTie	exon	633891	633937	1000	-	.	gene_id "MSTRG.32"; transcript_id "MSTRG.32.3"; exon_number "6";
Sc4wPfr_10	StringTie	exon	634026	634079	1000	-	.	gene_id "MSTRG.32"; transcript_id "MSTRG.32.3"; exon_number "7";
Sc4wPfr_10	StringTie	exon	640922	640992	1000	-	.	gene_id "MSTRG.32"; transcript_id "MSTRG.32.3"; exon_number "8";
Sc4wPfr_10	StringTie	exon	642555	642624	1000	-	.	gene_id "MSTRG.32"; transcript_id "MSTRG.32.3"; exon_number "9";
Sc4wPfr_10	StringTie	exon	648171	648261	1000	-	.	gene_id "MSTRG.32"; transcript_id "MSTRG.32.3"; exon_number "10";
Sc4wPfr_10	StringTie	exon	652954	653002	1000	-	.	gene_id "MSTRG.32"; transcript_id "MSTRG.32.3"; exon_number "11";
Sc4wPfr_10	StringTie	exon	653683	653764	1000	-	.	gene_id "MSTRG.32"; transcript_id "MSTRG.32.3"; exon_number "12";
Sc4wPfr_10	StringTie	transcript	640908	653714	1000	-	.	gene_id "MSTRG.32"; transcript_id "Sc4wPfr_10.g18897.t1"; ref_gene_id "Sc4wPfr_10.g18897";
Sc4wPfr_10	StringTie	exon	640908	640992	1000	-	.	gene_id "MSTRG.32"; transcript_id "Sc4wPfr_10.g18897.t1"; exon_number "1"; ref_gene_id "Sc4wPfr_10.g18897";
Sc4wPfr_10	StringTie	exon	642555	642624	1000	-	.	gene_id "MSTRG.32"; transcript_id "Sc4wPfr_10.g18897.t1"; exon_number "2"; ref_gene_id "Sc4wPfr_10.g18897";
Sc4wPfr_10	StringTie	exon	648171	648261	1000	-	.	gene_id "MSTRG.32"; transcript_id "Sc4wPfr_10.g18897.t1"; exon_number "3"; ref_gene_id "Sc4wPfr_10.g18897";
Sc4wPfr_10	StringTie	exon	652954	653002	1000	-	.	gene_id "MSTRG.32"; transcript_id "Sc4wPfr_10.g18897.t1"; exon_number "4"; ref_gene_id "Sc4wPfr_10.g18897";
Sc4wPfr_10	StringTie	exon	653683	653714	1000	-	.	gene_id "MSTRG.32"; transcript_id "Sc4wPfr_10.g18897.t1"; exon_number "5"; ref_gene_id "Sc4wPfr_10.g18897";
Sc4wPfr_10	StringTie	transcript	635901	638933	1000	+	.	gene_id "MSTRG.33"; transcript_id "Sc4wPfr_10.g18895.t1"; ref_gene_id "Sc4wPfr_10.g18895";
Sc4wPfr_10	StringTie	exon	635901	636078	1000	+	.	gene_id "MSTRG.33"; transcript_id "Sc4wPfr_10.g18895.t1"; exon_number "1"; ref_gene_id "Sc4wPfr_10.g18895";
Sc4wPfr_10	StringTie	exon	636879	637547	1000	+	.	gene_id "MSTRG.33"; transcript_id "Sc4wPfr_10.g18895.t1"; exon_number "2"; ref_gene_id "Sc4wPfr_10.g18895";
Sc4wPfr_10	StringTie	exon	637924	638933	1000	+	.	gene_id "MSTRG.33"; transcript_id "Sc4wPfr_10.g18895.t1"; exon_number "3"; ref_gene_id "Sc4wPfr_10.g18895";
Sc4wPfr_10	StringTie	transcript	638993	639637	1000	+	.	gene_id "MSTRG.34"; transcript_id "Sc4wPfr_10.g18896.t1"; ref_gene_id "Sc4wPfr_10.g18896";
Sc4wPfr_10	StringTie	exon	638993	639637	1000	+	.	gene_id "MSTRG.34"; transcript_id "Sc4wPfr_10.g18896.t1"; exon_number "1"; ref_gene_id "Sc4wPfr_10.g18896";
Sc4wPfr_10	StringTie	transcript	656142	744484	1000	+	.	gene_id "MSTRG.35"; transcript_id "MSTRG.35.1";
Sc4wPfr_10	StringTie	exon	656142	656325	1000	+	.	gene_id "MSTRG.35"; transcript_id "MSTRG.35.1"; exon_number "1";
Sc4wPfr_10	StringTie	exon	671271	671398	1000	+	.	gene_id "MSTRG.35"; transcript_id "MSTRG.35.1"; exon_number "2";
Sc4wPfr_10	StringTie	exon	679874	679969	1000	+	.	gene_id "MSTRG.35"; transcript_id "MSTRG.35.1"; exon_number "3";
Sc4wPfr_10	StringTie	exon	680084	680153	1000	+	.	gene_id "MSTRG.35"; transcript_id "MSTRG.35.1"; exon_number "4";
Sc4wPfr_10	StringTie	exon	680235	680294	1000	+	.	gene_id "MSTRG.35"; transcript_id "MSTRG.35.1"; exon_number "5";
Sc4wPfr_10	StringTie	exon	680473	680603	1000	+	.	gene_id "MSTRG.35"; transcript_id "MSTRG.35.1"; exon_number "6";
Sc4wPfr_10	StringTie	exon	681418	681543	1000	+	.	gene_id "MSTRG.35"; transcript_id "MSTRG.35.1"; exon_number "7";
Sc4wPfr_10	StringTie	exon	681624	681725	1000	+	.	gene_id "MSTRG.35"; transcript_id "MSTRG.35.1"; exon_number "8";
Sc4wPfr_10	StringTie	exon	697325	697457	1000	+	.	gene_id "MSTRG.35"; transcript_id "MSTRG.35.1"; exon_number "9";
Sc4wPfr_10	StringTie	exon	697584	697693	1000	+	.	gene_id "MSTRG.35"; transcript_id "MSTRG.35.1"; exon_number "10";
Sc4wPfr_10	StringTie	exon	698373	698519	1000	+	.	gene_id "MSTRG.35"; transcript_id "MSTRG.35.1"; exon_number "11";
Sc4wPfr_10	StringTie	exon	698754	698844	1000	+	.	gene_id "MSTRG.35"; transcript_id "MSTRG.35.1"; exon_number "12";
Sc4wPfr_10	StringTie	exon	705830	706023	1000	+	.	gene_id "MSTRG.35"; transcript_id "MSTRG.35.1"; exon_number "13";
Sc4wPfr_10	StringTie	exon	706169	706270	1000	+	.	gene_id "MSTRG.35"; transcript_id "MSTRG.35.1"; exon_number "14";
Sc4wPfr_10	StringTie	exon	707264	707340	1000	+	.	gene_id "MSTRG.35"; transcript_id "MSTRG.35.1"; exon_number "15";
Sc4wPfr_10	StringTie	exon	708373	708393	1000	+	.	gene_id "MSTRG.35"; transcript_id "MSTRG.35.1"; exon_number "16";
Sc4wPfr_10	StringTie	exon	708893	708973	1000	+	.	gene_id "MSTRG.35"; transcript_id "MSTRG.35.1"; exon_number "17";
Sc4wPfr_10	StringTie	exon	724615	724759	1000	+	.	gene_id "MSTRG.35"; transcript_id "MSTRG.35.1"; exon_number "18";
Sc4wPfr_10	StringTie	exon	725128	725214	1000	+	.	gene_id "MSTRG.35"; transcript_id "MSTRG.35.1"; exon_number "19";
Sc4wPfr_10	StringTie	exon	732788	732941	1000	+	.	gene_id "MSTRG.35"; transcript_id "MSTRG.35.1"; exon_number "20";
Sc4wPfr_10	StringTie	exon	742431	742451	1000	+	.	gene_id "MSTRG.35"; transcript_id "MSTRG.35.1"; exon_number "21";
Sc4wPfr_10	StringTie	exon	743386	743510	1000	+	.	gene_id "MSTRG.35"; transcript_id "MSTRG.35.1"; exon_number "22";
Sc4wPfr_10	StringTie	exon	743590	743712	1000	+	.	gene_id "MSTRG.35"; transcript_id "MSTRG.35.1"; exon_number "23";
Sc4wPfr_10	StringTie	exon	743782	743850	1000	+	.	gene_id "MSTRG.35"; transcript_id "MSTRG.35.1"; exon_number "24";
Sc4wPfr_10	StringTie	exon	743929	744484	1000	+	.	gene_id "MSTRG.35"; transcript_id "MSTRG.35.1"; exon_number "25";
Sc4wPfr_10	StringTie	transcript	656142	744484	1000	+	.	gene_id "MSTRG.35"; transcript_id "MSTRG.35.2";
Sc4wPfr_10	StringTie	exon	656142	656325	1000	+	.	gene_id "MSTRG.35"; transcript_id "MSTRG.35.2"; exon_number "1";
Sc4wPfr_10	StringTie	exon	671271	671398	1000	+	.	gene_id "MSTRG.35"; transcript_id "MSTRG.35.2"; exon_number "2";
Sc4wPfr_10	StringTie	exon	679874	679969	1000	+	.	gene_id "MSTRG.35"; transcript_id "MSTRG.35.2"; exon_number "3";
Sc4wPfr_10	StringTie	exon	680084	680153	1000	+	.	gene_id "MSTRG.35"; transcript_id "MSTRG.35.2"; exon_number "4";
Sc4wPfr_10	StringTie	exon	680235	680294	1000	+	.	gene_id "MSTRG.35"; transcript_id "MSTRG.35.2"; exon_number "5";
Sc4wPfr_10	StringTie	exon	680473	680603	1000	+	.	gene_id "MSTRG.35"; transcript_id "MSTRG.35.2"; exon_number "6";
Sc4wPfr_10	StringTie	exon	681418	681543	1000	+	.	gene_id "MSTRG.35"; transcript_id "MSTRG.35.2"; exon_number "7";
Sc4wPfr_10	StringTie	exon	681624	681725	1000	+	.	gene_id "MSTRG.35"; transcript_id "MSTRG.35.2"; exon_number "8";
Sc4wPfr_10	StringTie	exon	697325	697457	1000	+	.	gene_id "MSTRG.35"; transcript_id "MSTRG.35.2"; exon_number "9";
Sc4wPfr_10	StringTie	exon	697584	697693	1000	+	.	gene_id "MSTRG.35"; transcript_id "MSTRG.35.2"; exon_number "10";
Sc4wPfr_10	StringTie	exon	698373	698519	1000	+	.	gene_id "MSTRG.35"; transcript_id "MSTRG.35.2"; exon_number "11";
Sc4wPfr_10	StringTie	exon	698754	698844	1000	+	.	gene_id "MSTRG.35"; transcript_id "MSTRG.35.2"; exon_number "12";
Sc4wPfr_10	StringTie	exon	705830	706023	1000	+	.	gene_id "MSTRG.35"; transcript_id "MSTRG.35.2"; exon_number "13";
Sc4wPfr_10	StringTie	exon	706169	706270	1000	+	.	gene_id "MSTRG.35"; transcript_id "MSTRG.35.2"; exon_number "14";
Sc4wPfr_10	StringTie	exon	707264	707340	1000	+	.	gene_id "MSTRG.35"; transcript_id "MSTRG.35.2"; exon_number "15";
Sc4wPfr_10	StringTie	exon	708564	708584	1000	+	.	gene_id "MSTRG.35"; transcript_id "MSTRG.35.2"; exon_number "16";
Sc4wPfr_10	StringTie	exon	708893	708973	1000	+	.	gene_id "MSTRG.35"; transcript_id "MSTRG.35.2"; exon_number "17";
Sc4wPfr_10	StringTie	exon	724615	724759	1000	+	.	gene_id "MSTRG.35"; transcript_id "MSTRG.35.2"; exon_number "18";
Sc4wPfr_10	StringTie	exon	725128	725214	1000	+	.	gene_id "MSTRG.35"; transcript_id "MSTRG.35.2"; exon_number "19";
Sc4wPfr_10	StringTie	exon	732788	732941	1000	+	.	gene_id "MSTRG.35"; transcript_id "MSTRG.35.2"; exon_number "20";
Sc4wPfr_10	StringTie	exon	742431	742451	1000	+	.	gene_id "MSTRG.35"; transcript_id "MSTRG.35.2"; exon_number "21";
Sc4wPfr_10	StringTie	exon	743386	743510	1000	+	.	gene_id "MSTRG.35"; transcript_id "MSTRG.35.2"; exon_number "22";
Sc4wPfr_10	StringTie	exon	743590	743712	1000	+	.	gene_id "MSTRG.35"; transcript_id "MSTRG.35.2"; exon_number "23";
Sc4wPfr_10	StringTie	exon	743782	743850	1000	+	.	gene_id "MSTRG.35"; transcript_id "MSTRG.35.2"; exon_number "24";
Sc4wPfr_10	StringTie	exon	743929	744484	1000	+	.	gene_id "MSTRG.35"; transcript_id "MSTRG.35.2"; exon_number "25";
Sc4wPfr_10	StringTie	transcript	656160	744363	1000	+	.	gene_id "MSTRG.35"; transcript_id "MSTRG.35.3";
Sc4wPfr_10	StringTie	exon	656160	656325	1000	+	.	gene_id "MSTRG.35"; transcript_id "MSTRG.35.3"; exon_number "1";
Sc4wPfr_10	StringTie	exon	671271	671398	1000	+	.	gene_id "MSTRG.35"; transcript_id "MSTRG.35.3"; exon_number "2";
Sc4wPfr_10	StringTie	exon	679874	679969	1000	+	.	gene_id "MSTRG.35"; transcript_id "MSTRG.35.3"; exon_number "3";
Sc4wPfr_10	StringTie	exon	680084	680153	1000	+	.	gene_id "MSTRG.35"; transcript_id "MSTRG.35.3"; exon_number "4";
Sc4wPfr_10	StringTie	exon	680235	680294	1000	+	.	gene_id "MSTRG.35"; transcript_id "MSTRG.35.3"; exon_number "5";
Sc4wPfr_10	StringTie	exon	680473	680603	1000	+	.	gene_id "MSTRG.35"; transcript_id "MSTRG.35.3"; exon_number "6";
Sc4wPfr_10	StringTie	exon	681418	681543	1000	+	.	gene_id "MSTRG.35"; transcript_id "MSTRG.35.3"; exon_number "7";
Sc4wPfr_10	StringTie	exon	681624	681725	1000	+	.	gene_id "MSTRG.35"; transcript_id "MSTRG.35.3"; exon_number "8";
Sc4wPfr_10	StringTie	exon	697325	697457	1000	+	.	gene_id "MSTRG.35"; transcript_id "MSTRG.35.3"; exon_number "9";
Sc4wPfr_10	StringTie	exon	697584	697693	1000	+	.	gene_id "MSTRG.35"; transcript_id "MSTRG.35.3"; exon_number "10";
Sc4wPfr_10	StringTie	exon	698373	698519	1000	+	.	gene_id "MSTRG.35"; transcript_id "MSTRG.35.3"; exon_number "11";
Sc4wPfr_10	StringTie	exon	698754	698844	1000	+	.	gene_id "MSTRG.35"; transcript_id "MSTRG.35.3"; exon_number "12";
Sc4wPfr_10	StringTie	exon	705830	706023	1000	+	.	gene_id "MSTRG.35"; transcript_id "MSTRG.35.3"; exon_number "13";
Sc4wPfr_10	StringTie	exon	706169	706270	1000	+	.	gene_id "MSTRG.35"; transcript_id "MSTRG.35.3"; exon_number "14";
Sc4wPfr_10	StringTie	exon	707264	707340	1000	+	.	gene_id "MSTRG.35"; transcript_id "MSTRG.35.3"; exon_number "15";
Sc4wPfr_10	StringTie	exon	708373	708393	1000	+	.	gene_id "MSTRG.35"; transcript_id "MSTRG.35.3"; exon_number "16";
Sc4wPfr_10	StringTie	exon	708564	708584	1000	+	.	gene_id "MSTRG.35"; transcript_id "MSTRG.35.3"; exon_number "17";
Sc4wPfr_10	StringTie	exon	708893	708973	1000	+	.	gene_id "MSTRG.35"; transcript_id "MSTRG.35.3"; exon_number "18";
Sc4wPfr_10	StringTie	exon	724615	724759	1000	+	.	gene_id "MSTRG.35"; transcript_id "MSTRG.35.3"; exon_number "19";
Sc4wPfr_10	StringTie	exon	725128	725214	1000	+	.	gene_id "MSTRG.35"; transcript_id "MSTRG.35.3"; exon_number "20";
Sc4wPfr_10	StringTie	exon	732788	732941	1000	+	.	gene_id "MSTRG.35"; transcript_id "MSTRG.35.3"; exon_number "21";
Sc4wPfr_10	StringTie	exon	742431	742451	1000	+	.	gene_id "MSTRG.35"; transcript_id "MSTRG.35.3"; exon_number "22";
Sc4wPfr_10	StringTie	exon	743386	743510	1000	+	.	gene_id "MSTRG.35"; transcript_id "MSTRG.35.3"; exon_number "23";
Sc4wPfr_10	StringTie	exon	743590	743712	1000	+	.	gene_id "MSTRG.35"; transcript_id "MSTRG.35.3"; exon_number "24";
Sc4wPfr_10	StringTie	exon	743782	743850	1000	+	.	gene_id "MSTRG.35"; transcript_id "MSTRG.35.3"; exon_number "25";
Sc4wPfr_10	StringTie	exon	743929	744363	1000	+	.	gene_id "MSTRG.35"; transcript_id "MSTRG.35.3"; exon_number "26";
Sc4wPfr_10	StringTie	transcript	656196	684636	1000	+	.	gene_id "MSTRG.35"; transcript_id "Sc4wPfr_10.g18898.t1"; ref_gene_id "Sc4wPfr_10.g18898";
Sc4wPfr_10	StringTie	exon	656196	656325	1000	+	.	gene_id "MSTRG.35"; transcript_id "Sc4wPfr_10.g18898.t1"; exon_number "1"; ref_gene_id "Sc4wPfr_10.g18898";
Sc4wPfr_10	StringTie	exon	671271	671398	1000	+	.	gene_id "MSTRG.35"; transcript_id "Sc4wPfr_10.g18898.t1"; exon_number "2"; ref_gene_id "Sc4wPfr_10.g18898";
Sc4wPfr_10	StringTie	exon	679874	679969	1000	+	.	gene_id "MSTRG.35"; transcript_id "Sc4wPfr_10.g18898.t1"; exon_number "3"; ref_gene_id "Sc4wPfr_10.g18898";
Sc4wPfr_10	StringTie	exon	680084	680153	1000	+	.	gene_id "MSTRG.35"; transcript_id "Sc4wPfr_10.g18898.t1"; exon_number "4"; ref_gene_id "Sc4wPfr_10.g18898";
Sc4wPfr_10	StringTie	exon	680235	680294	1000	+	.	gene_id "MSTRG.35"; transcript_id "Sc4wPfr_10.g18898.t1"; exon_number "5"; ref_gene_id "Sc4wPfr_10.g18898";
Sc4wPfr_10	StringTie	exon	680473	680603	1000	+	.	gene_id "MSTRG.35"; transcript_id "Sc4wPfr_10.g18898.t1"; exon_number "6"; ref_gene_id "Sc4wPfr_10.g18898";
Sc4wPfr_10	StringTie	exon	681418	681543	1000	+	.	gene_id "MSTRG.35"; transcript_id "Sc4wPfr_10.g18898.t1"; exon_number "7"; ref_gene_id "Sc4wPfr_10.g18898";
Sc4wPfr_10	StringTie	exon	681624	681687	1000	+	.	gene_id "MSTRG.35"; transcript_id "Sc4wPfr_10.g18898.t1"; exon_number "8"; ref_gene_id "Sc4wPfr_10.g18898";
Sc4wPfr_10	StringTie	exon	684518	684636	1000	+	.	gene_id "MSTRG.35"; transcript_id "Sc4wPfr_10.g18898.t1"; exon_number "9"; ref_gene_id "Sc4wPfr_10.g18898";
Sc4wPfr_10	StringTie	transcript	695644	744181	1000	+	.	gene_id "MSTRG.35"; transcript_id "MSTRG.35.5";
Sc4wPfr_10	StringTie	exon	695644	695751	1000	+	.	gene_id "MSTRG.35"; transcript_id "MSTRG.35.5"; exon_number "1";
Sc4wPfr_10	StringTie	exon	697325	697457	1000	+	.	gene_id "MSTRG.35"; transcript_id "MSTRG.35.5"; exon_number "2";
Sc4wPfr_10	StringTie	exon	697584	697693	1000	+	.	gene_id "MSTRG.35"; transcript_id "MSTRG.35.5"; exon_number "3";
Sc4wPfr_10	StringTie	exon	698373	698519	1000	+	.	gene_id "MSTRG.35"; transcript_id "MSTRG.35.5"; exon_number "4";
Sc4wPfr_10	StringTie	exon	698754	698844	1000	+	.	gene_id "MSTRG.35"; transcript_id "MSTRG.35.5"; exon_number "5";
Sc4wPfr_10	StringTie	exon	705830	706023	1000	+	.	gene_id "MSTRG.35"; transcript_id "MSTRG.35.5"; exon_number "6";
Sc4wPfr_10	StringTie	exon	706169	706270	1000	+	.	gene_id "MSTRG.35"; transcript_id "MSTRG.35.5"; exon_number "7";
Sc4wPfr_10	StringTie	exon	707264	707340	1000	+	.	gene_id "MSTRG.35"; transcript_id "MSTRG.35.5"; exon_number "8";
Sc4wPfr_10	StringTie	exon	708373	708393	1000	+	.	gene_id "MSTRG.35"; transcript_id "MSTRG.35.5"; exon_number "9";
Sc4wPfr_10	StringTie	exon	708564	708584	1000	+	.	gene_id "MSTRG.35"; transcript_id "MSTRG.35.5"; exon_number "10";
Sc4wPfr_10	StringTie	exon	708893	708973	1000	+	.	gene_id "MSTRG.35"; transcript_id "MSTRG.35.5"; exon_number "11";
Sc4wPfr_10	StringTie	exon	724615	724759	1000	+	.	gene_id "MSTRG.35"; transcript_id "MSTRG.35.5"; exon_number "12";
Sc4wPfr_10	StringTie	exon	725128	725214	1000	+	.	gene_id "MSTRG.35"; transcript_id "MSTRG.35.5"; exon_number "13";
Sc4wPfr_10	StringTie	exon	732788	732941	1000	+	.	gene_id "MSTRG.35"; transcript_id "MSTRG.35.5"; exon_number "14";
Sc4wPfr_10	StringTie	exon	742431	742451	1000	+	.	gene_id "MSTRG.35"; transcript_id "MSTRG.35.5"; exon_number "15";
Sc4wPfr_10	StringTie	exon	743386	743510	1000	+	.	gene_id "MSTRG.35"; transcript_id "MSTRG.35.5"; exon_number "16";
Sc4wPfr_10	StringTie	exon	743590	743712	1000	+	.	gene_id "MSTRG.35"; transcript_id "MSTRG.35.5"; exon_number "17";
Sc4wPfr_10	StringTie	exon	743782	743850	1000	+	.	gene_id "MSTRG.35"; transcript_id "MSTRG.35.5"; exon_number "18";
Sc4wPfr_10	StringTie	exon	743929	744181	1000	+	.	gene_id "MSTRG.35"; transcript_id "MSTRG.35.5"; exon_number "19";
Sc4wPfr_10	StringTie	transcript	695644	744181	1000	+	.	gene_id "MSTRG.35"; transcript_id "MSTRG.35.6";
Sc4wPfr_10	StringTie	exon	695644	695751	1000	+	.	gene_id "MSTRG.35"; transcript_id "MSTRG.35.6"; exon_number "1";
Sc4wPfr_10	StringTie	exon	697325	697457	1000	+	.	gene_id "MSTRG.35"; transcript_id "MSTRG.35.6"; exon_number "2";
Sc4wPfr_10	StringTie	exon	697584	697693	1000	+	.	gene_id "MSTRG.35"; transcript_id "MSTRG.35.6"; exon_number "3";
Sc4wPfr_10	StringTie	exon	698373	698519	1000	+	.	gene_id "MSTRG.35"; transcript_id "MSTRG.35.6"; exon_number "4";
Sc4wPfr_10	StringTie	exon	698754	698844	1000	+	.	gene_id "MSTRG.35"; transcript_id "MSTRG.35.6"; exon_number "5";
Sc4wPfr_10	StringTie	exon	705830	706023	1000	+	.	gene_id "MSTRG.35"; transcript_id "MSTRG.35.6"; exon_number "6";
Sc4wPfr_10	StringTie	exon	706169	706270	1000	+	.	gene_id "MSTRG.35"; transcript_id "MSTRG.35.6"; exon_number "7";
Sc4wPfr_10	StringTie	exon	707264	707340	1000	+	.	gene_id "MSTRG.35"; transcript_id "MSTRG.35.6"; exon_number "8";
Sc4wPfr_10	StringTie	exon	708373	708393	1000	+	.	gene_id "MSTRG.35"; transcript_id "MSTRG.35.6"; exon_number "9";
Sc4wPfr_10	StringTie	exon	708893	708973	1000	+	.	gene_id "MSTRG.35"; transcript_id "MSTRG.35.6"; exon_number "10";
Sc4wPfr_10	StringTie	exon	724615	724759	1000	+	.	gene_id "MSTRG.35"; transcript_id "MSTRG.35.6"; exon_number "11";
Sc4wPfr_10	StringTie	exon	725128	725214	1000	+	.	gene_id "MSTRG.35"; transcript_id "MSTRG.35.6"; exon_number "12";
Sc4wPfr_10	StringTie	exon	732788	732941	1000	+	.	gene_id "MSTRG.35"; transcript_id "MSTRG.35.6"; exon_number "13";
Sc4wPfr_10	StringTie	exon	742431	742451	1000	+	.	gene_id "MSTRG.35"; transcript_id "MSTRG.35.6"; exon_number "14";
Sc4wPfr_10	StringTie	exon	743386	743510	1000	+	.	gene_id "MSTRG.35"; transcript_id "MSTRG.35.6"; exon_number "15";
Sc4wPfr_10	StringTie	exon	743590	743712	1000	+	.	gene_id "MSTRG.35"; transcript_id "MSTRG.35.6"; exon_number "16";
Sc4wPfr_10	StringTie	exon	743782	743850	1000	+	.	gene_id "MSTRG.35"; transcript_id "MSTRG.35.6"; exon_number "17";
Sc4wPfr_10	StringTie	exon	743929	744181	1000	+	.	gene_id "MSTRG.35"; transcript_id "MSTRG.35.6"; exon_number "18";
Sc4wPfr_10	StringTie	transcript	695644	743853	1000	+	.	gene_id "MSTRG.35"; transcript_id "MSTRG.35.7";
Sc4wPfr_10	StringTie	exon	695644	695751	1000	+	.	gene_id "MSTRG.35"; transcript_id "MSTRG.35.7"; exon_number "1";
Sc4wPfr_10	StringTie	exon	697325	697457	1000	+	.	gene_id "MSTRG.35"; transcript_id "MSTRG.35.7"; exon_number "2";
Sc4wPfr_10	StringTie	exon	697584	697693	1000	+	.	gene_id "MSTRG.35"; transcript_id "MSTRG.35.7"; exon_number "3";
Sc4wPfr_10	StringTie	exon	698373	698519	1000	+	.	gene_id "MSTRG.35"; transcript_id "MSTRG.35.7"; exon_number "4";
Sc4wPfr_10	StringTie	exon	698754	698844	1000	+	.	gene_id "MSTRG.35"; transcript_id "MSTRG.35.7"; exon_number "5";
Sc4wPfr_10	StringTie	exon	705830	706023	1000	+	.	gene_id "MSTRG.35"; transcript_id "MSTRG.35.7"; exon_number "6";
Sc4wPfr_10	StringTie	exon	706169	706270	1000	+	.	gene_id "MSTRG.35"; transcript_id "MSTRG.35.7"; exon_number "7";
Sc4wPfr_10	StringTie	exon	707264	707340	1000	+	.	gene_id "MSTRG.35"; transcript_id "MSTRG.35.7"; exon_number "8";
Sc4wPfr_10	StringTie	exon	708564	708584	1000	+	.	gene_id "MSTRG.35"; transcript_id "MSTRG.35.7"; exon_number "9";
Sc4wPfr_10	StringTie	exon	708893	708973	1000	+	.	gene_id "MSTRG.35"; transcript_id "MSTRG.35.7"; exon_number "10";
Sc4wPfr_10	StringTie	exon	724615	724759	1000	+	.	gene_id "MSTRG.35"; transcript_id "MSTRG.35.7"; exon_number "11";
Sc4wPfr_10	StringTie	exon	725128	725214	1000	+	.	gene_id "MSTRG.35"; transcript_id "MSTRG.35.7"; exon_number "12";
Sc4wPfr_10	StringTie	exon	732788	732941	1000	+	.	gene_id "MSTRG.35"; transcript_id "MSTRG.35.7"; exon_number "13";
Sc4wPfr_10	StringTie	exon	742431	742451	1000	+	.	gene_id "MSTRG.35"; transcript_id "MSTRG.35.7"; exon_number "14";
Sc4wPfr_10	StringTie	exon	743386	743510	1000	+	.	gene_id "MSTRG.35"; transcript_id "MSTRG.35.7"; exon_number "15";
Sc4wPfr_10	StringTie	exon	743590	743712	1000	+	.	gene_id "MSTRG.35"; transcript_id "MSTRG.35.7"; exon_number "16";
Sc4wPfr_10	StringTie	exon	743782	743853	1000	+	.	gene_id "MSTRG.35"; transcript_id "MSTRG.35.7"; exon_number "17";
Sc4wPfr_10	StringTie	transcript	695644	732949	1000	+	.	gene_id "MSTRG.35"; transcript_id "Sc4wPfr_10.g18904.t2"; ref_gene_id "Sc4wPfr_10.g18904";
Sc4wPfr_10	StringTie	exon	695644	695751	1000	+	.	gene_id "MSTRG.35"; transcript_id "Sc4wPfr_10.g18904.t2"; exon_number "1"; ref_gene_id "Sc4wPfr_10.g18904";
Sc4wPfr_10	StringTie	exon	697325	697457	1000	+	.	gene_id "MSTRG.35"; transcript_id "Sc4wPfr_10.g18904.t2"; exon_number "2"; ref_gene_id "Sc4wPfr_10.g18904";
Sc4wPfr_10	StringTie	exon	697584	697693	1000	+	.	gene_id "MSTRG.35"; transcript_id "Sc4wPfr_10.g18904.t2"; exon_number "3"; ref_gene_id "Sc4wPfr_10.g18904";
Sc4wPfr_10	StringTie	exon	698373	698519	1000	+	.	gene_id "MSTRG.35"; transcript_id "Sc4wPfr_10.g18904.t2"; exon_number "4"; ref_gene_id "Sc4wPfr_10.g18904";
Sc4wPfr_10	StringTie	exon	698754	698844	1000	+	.	gene_id "MSTRG.35"; transcript_id "Sc4wPfr_10.g18904.t2"; exon_number "5"; ref_gene_id "Sc4wPfr_10.g18904";
Sc4wPfr_10	StringTie	exon	705830	706023	1000	+	.	gene_id "MSTRG.35"; transcript_id "Sc4wPfr_10.g18904.t2"; exon_number "6"; ref_gene_id "Sc4wPfr_10.g18904";
Sc4wPfr_10	StringTie	exon	706169	706270	1000	+	.	gene_id "MSTRG.35"; transcript_id "Sc4wPfr_10.g18904.t2"; exon_number "7"; ref_gene_id "Sc4wPfr_10.g18904";
Sc4wPfr_10	StringTie	exon	707264	707340	1000	+	.	gene_id "MSTRG.35"; transcript_id "Sc4wPfr_10.g18904.t2"; exon_number "8"; ref_gene_id "Sc4wPfr_10.g18904";
Sc4wPfr_10	StringTie	exon	708373	708393	1000	+	.	gene_id "MSTRG.35"; transcript_id "Sc4wPfr_10.g18904.t2"; exon_number "9"; ref_gene_id "Sc4wPfr_10.g18904";
Sc4wPfr_10	StringTie	exon	708893	708973	1000	+	.	gene_id "MSTRG.35"; transcript_id "Sc4wPfr_10.g18904.t2"; exon_number "10"; ref_gene_id "Sc4wPfr_10.g18904";
Sc4wPfr_10	StringTie	exon	724615	724759	1000	+	.	gene_id "MSTRG.35"; transcript_id "Sc4wPfr_10.g18904.t2"; exon_number "11"; ref_gene_id "Sc4wPfr_10.g18904";
Sc4wPfr_10	StringTie	exon	725128	725214	1000	+	.	gene_id "MSTRG.35"; transcript_id "Sc4wPfr_10.g18904.t2"; exon_number "12"; ref_gene_id "Sc4wPfr_10.g18904";
Sc4wPfr_10	StringTie	exon	732788	732949	1000	+	.	gene_id "MSTRG.35"; transcript_id "Sc4wPfr_10.g18904.t2"; exon_number "13"; ref_gene_id "Sc4wPfr_10.g18904";
Sc4wPfr_10	StringTie	transcript	695644	732949	1000	+	.	gene_id "MSTRG.35"; transcript_id "Sc4wPfr_10.g18904.t3"; ref_gene_id "Sc4wPfr_10.g18904";
Sc4wPfr_10	StringTie	exon	695644	695751	1000	+	.	gene_id "MSTRG.35"; transcript_id "Sc4wPfr_10.g18904.t3"; exon_number "1"; ref_gene_id "Sc4wPfr_10.g18904";
Sc4wPfr_10	StringTie	exon	697325	697457	1000	+	.	gene_id "MSTRG.35"; transcript_id "Sc4wPfr_10.g18904.t3"; exon_number "2"; ref_gene_id "Sc4wPfr_10.g18904";
Sc4wPfr_10	StringTie	exon	697584	697693	1000	+	.	gene_id "MSTRG.35"; transcript_id "Sc4wPfr_10.g18904.t3"; exon_number "3"; ref_gene_id "Sc4wPfr_10.g18904";
Sc4wPfr_10	StringTie	exon	698373	698519	1000	+	.	gene_id "MSTRG.35"; transcript_id "Sc4wPfr_10.g18904.t3"; exon_number "4"; ref_gene_id "Sc4wPfr_10.g18904";
Sc4wPfr_10	StringTie	exon	698754	698844	1000	+	.	gene_id "MSTRG.35"; transcript_id "Sc4wPfr_10.g18904.t3"; exon_number "5"; ref_gene_id "Sc4wPfr_10.g18904";
Sc4wPfr_10	StringTie	exon	705830	706023	1000	+	.	gene_id "MSTRG.35"; transcript_id "Sc4wPfr_10.g18904.t3"; exon_number "6"; ref_gene_id "Sc4wPfr_10.g18904";
Sc4wPfr_10	StringTie	exon	706169	706270	1000	+	.	gene_id "MSTRG.35"; transcript_id "Sc4wPfr_10.g18904.t3"; exon_number "7"; ref_gene_id "Sc4wPfr_10.g18904";
Sc4wPfr_10	StringTie	exon	707264	707340	1000	+	.	gene_id "MSTRG.35"; transcript_id "Sc4wPfr_10.g18904.t3"; exon_number "8"; ref_gene_id "Sc4wPfr_10.g18904";
Sc4wPfr_10	StringTie	exon	708564	708584	1000	+	.	gene_id "MSTRG.35"; transcript_id "Sc4wPfr_10.g18904.t3"; exon_number "9"; ref_gene_id "Sc4wPfr_10.g18904";
Sc4wPfr_10	StringTie	exon	708893	708973	1000	+	.	gene_id "MSTRG.35"; transcript_id "Sc4wPfr_10.g18904.t3"; exon_number "10"; ref_gene_id "Sc4wPfr_10.g18904";
Sc4wPfr_10	StringTie	exon	724615	724759	1000	+	.	gene_id "MSTRG.35"; transcript_id "Sc4wPfr_10.g18904.t3"; exon_number "11"; ref_gene_id "Sc4wPfr_10.g18904";
Sc4wPfr_10	StringTie	exon	725128	725214	1000	+	.	gene_id "MSTRG.35"; transcript_id "Sc4wPfr_10.g18904.t3"; exon_number "12"; ref_gene_id "Sc4wPfr_10.g18904";
Sc4wPfr_10	StringTie	exon	732788	732949	1000	+	.	gene_id "MSTRG.35"; transcript_id "Sc4wPfr_10.g18904.t3"; exon_number "13"; ref_gene_id "Sc4wPfr_10.g18904";
Sc4wPfr_10	StringTie	transcript	695644	732949	1000	+	.	gene_id "MSTRG.35"; transcript_id "Sc4wPfr_10.g18904.t1"; ref_gene_id "Sc4wPfr_10.g18904";
Sc4wPfr_10	StringTie	exon	695644	695751	1000	+	.	gene_id "MSTRG.35"; transcript_id "Sc4wPfr_10.g18904.t1"; exon_number "1"; ref_gene_id "Sc4wPfr_10.g18904";
Sc4wPfr_10	StringTie	exon	697325	697457	1000	+	.	gene_id "MSTRG.35"; transcript_id "Sc4wPfr_10.g18904.t1"; exon_number "2"; ref_gene_id "Sc4wPfr_10.g18904";
Sc4wPfr_10	StringTie	exon	697584	697693	1000	+	.	gene_id "MSTRG.35"; transcript_id "Sc4wPfr_10.g18904.t1"; exon_number "3"; ref_gene_id "Sc4wPfr_10.g18904";
Sc4wPfr_10	StringTie	exon	698373	698519	1000	+	.	gene_id "MSTRG.35"; transcript_id "Sc4wPfr_10.g18904.t1"; exon_number "4"; ref_gene_id "Sc4wPfr_10.g18904";
Sc4wPfr_10	StringTie	exon	698754	698844	1000	+	.	gene_id "MSTRG.35"; transcript_id "Sc4wPfr_10.g18904.t1"; exon_number "5"; ref_gene_id "Sc4wPfr_10.g18904";
Sc4wPfr_10	StringTie	exon	705830	706023	1000	+	.	gene_id "MSTRG.35"; transcript_id "Sc4wPfr_10.g18904.t1"; exon_number "6"; ref_gene_id "Sc4wPfr_10.g18904";
Sc4wPfr_10	StringTie	exon	706169	706270	1000	+	.	gene_id "MSTRG.35"; transcript_id "Sc4wPfr_10.g18904.t1"; exon_number "7"; ref_gene_id "Sc4wPfr_10.g18904";
Sc4wPfr_10	StringTie	exon	707264	707340	1000	+	.	gene_id "MSTRG.35"; transcript_id "Sc4wPfr_10.g18904.t1"; exon_number "8"; ref_gene_id "Sc4wPfr_10.g18904";
Sc4wPfr_10	StringTie	exon	708373	708393	1000	+	.	gene_id "MSTRG.35"; transcript_id "Sc4wPfr_10.g18904.t1"; exon_number "9"; ref_gene_id "Sc4wPfr_10.g18904";
Sc4wPfr_10	StringTie	exon	708564	708584	1000	+	.	gene_id "MSTRG.35"; transcript_id "Sc4wPfr_10.g18904.t1"; exon_number "10"; ref_gene_id "Sc4wPfr_10.g18904";
Sc4wPfr_10	StringTie	exon	708893	708973	1000	+	.	gene_id "MSTRG.35"; transcript_id "Sc4wPfr_10.g18904.t1"; exon_number "11"; ref_gene_id "Sc4wPfr_10.g18904";
Sc4wPfr_10	StringTie	exon	724615	724759	1000	+	.	gene_id "MSTRG.35"; transcript_id "Sc4wPfr_10.g18904.t1"; exon_number "12"; ref_gene_id "Sc4wPfr_10.g18904";
Sc4wPfr_10	StringTie	exon	725128	725214	1000	+	.	gene_id "MSTRG.35"; transcript_id "Sc4wPfr_10.g18904.t1"; exon_number "13"; ref_gene_id "Sc4wPfr_10.g18904";
Sc4wPfr_10	StringTie	exon	732788	732949	1000	+	.	gene_id "MSTRG.35"; transcript_id "Sc4wPfr_10.g18904.t1"; exon_number "14"; ref_gene_id "Sc4wPfr_10.g18904";
Sc4wPfr_10	StringTie	transcript	742033	744081	1000	+	.	gene_id "MSTRG.35"; transcript_id "Sc4wPfr_10.g18910.t1"; ref_gene_id "Sc4wPfr_10.g18910";
Sc4wPfr_10	StringTie	exon	742033	742040	1000	+	.	gene_id "MSTRG.35"; transcript_id "Sc4wPfr_10.g18910.t1"; exon_number "1"; ref_gene_id "Sc4wPfr_10.g18910";
Sc4wPfr_10	StringTie	exon	742166	742215	1000	+	.	gene_id "MSTRG.35"; transcript_id "Sc4wPfr_10.g18910.t1"; exon_number "2"; ref_gene_id "Sc4wPfr_10.g18910";
Sc4wPfr_10	StringTie	exon	742431	742451	1000	+	.	gene_id "MSTRG.35"; transcript_id "Sc4wPfr_10.g18910.t1"; exon_number "3"; ref_gene_id "Sc4wPfr_10.g18910";
Sc4wPfr_10	StringTie	exon	743386	743510	1000	+	.	gene_id "MSTRG.35"; transcript_id "Sc4wPfr_10.g18910.t1"; exon_number "4"; ref_gene_id "Sc4wPfr_10.g18910";
Sc4wPfr_10	StringTie	exon	743590	743712	1000	+	.	gene_id "MSTRG.35"; transcript_id "Sc4wPfr_10.g18910.t1"; exon_number "5"; ref_gene_id "Sc4wPfr_10.g18910";
Sc4wPfr_10	StringTie	exon	743782	743850	1000	+	.	gene_id "MSTRG.35"; transcript_id "Sc4wPfr_10.g18910.t1"; exon_number "6"; ref_gene_id "Sc4wPfr_10.g18910";
Sc4wPfr_10	StringTie	exon	743929	744081	1000	+	.	gene_id "MSTRG.35"; transcript_id "Sc4wPfr_10.g18910.t1"; exon_number "7"; ref_gene_id "Sc4wPfr_10.g18910";
Sc4wPfr_10	StringTie	transcript	687275	687793	1000	+	.	gene_id "MSTRG.36"; transcript_id "Sc4wPfr_10.g18899.t1"; ref_gene_id "Sc4wPfr_10.g18899";
Sc4wPfr_10	StringTie	exon	687275	687793	1000	+	.	gene_id "MSTRG.36"; transcript_id "Sc4wPfr_10.g18899.t1"; exon_number "1"; ref_gene_id "Sc4wPfr_10.g18899";
Sc4wPfr_10	StringTie	transcript	688175	689560	1000	+	.	gene_id "MSTRG.37"; transcript_id "Sc4wPfr_10.g18900.t1"; ref_gene_id "Sc4wPfr_10.g18900";
Sc4wPfr_10	StringTie	exon	688175	688733	1000	+	.	gene_id "MSTRG.37"; transcript_id "Sc4wPfr_10.g18900.t1"; exon_number "1"; ref_gene_id "Sc4wPfr_10.g18900";
Sc4wPfr_10	StringTie	exon	689142	689560	1000	+	.	gene_id "MSTRG.37"; transcript_id "Sc4wPfr_10.g18900.t1"; exon_number "2"; ref_gene_id "Sc4wPfr_10.g18900";
Sc4wPfr_10	StringTie	transcript	691789	693123	1000	-	.	gene_id "MSTRG.38"; transcript_id "Sc4wPfr_10.g18901.t1"; ref_gene_id "Sc4wPfr_10.g18901";
Sc4wPfr_10	StringTie	exon	691789	693123	1000	-	.	gene_id "MSTRG.38"; transcript_id "Sc4wPfr_10.g18901.t1"; exon_number "1"; ref_gene_id "Sc4wPfr_10.g18901";
Sc4wPfr_10	StringTie	transcript	693259	693850	1000	-	.	gene_id "MSTRG.39"; transcript_id "Sc4wPfr_10.g18902.t1"; ref_gene_id "Sc4wPfr_10.g18902";
Sc4wPfr_10	StringTie	exon	693259	693493	1000	-	.	gene_id "MSTRG.39"; transcript_id "Sc4wPfr_10.g18902.t1"; exon_number "1"; ref_gene_id "Sc4wPfr_10.g18902";
Sc4wPfr_10	StringTie	exon	693603	693850	1000	-	.	gene_id "MSTRG.39"; transcript_id "Sc4wPfr_10.g18902.t1"; exon_number "2"; ref_gene_id "Sc4wPfr_10.g18902";
Sc4wPfr_10	StringTie	transcript	694078	694653	1000	-	.	gene_id "MSTRG.40"; transcript_id "Sc4wPfr_10.g18903.t1"; ref_gene_id "Sc4wPfr_10.g18903";
Sc4wPfr_10	StringTie	exon	694078	694653	1000	-	.	gene_id "MSTRG.40"; transcript_id "Sc4wPfr_10.g18903.t1"; exon_number "1"; ref_gene_id "Sc4wPfr_10.g18903";
Sc4wPfr_10	StringTie	transcript	734196	735611	1000	+	.	gene_id "MSTRG.41"; transcript_id "Sc4wPfr_10.g18905.t1"; ref_gene_id "Sc4wPfr_10.g18905";
Sc4wPfr_10	StringTie	exon	734196	735611	1000	+	.	gene_id "MSTRG.41"; transcript_id "Sc4wPfr_10.g18905.t1"; exon_number "1"; ref_gene_id "Sc4wPfr_10.g18905";
Sc4wPfr_10	StringTie	transcript	735663	735920	1000	+	.	gene_id "MSTRG.42"; transcript_id "Sc4wPfr_10.g18906.t1"; ref_gene_id "Sc4wPfr_10.g18906";
Sc4wPfr_10	StringTie	exon	735663	735920	1000	+	.	gene_id "MSTRG.42"; transcript_id "Sc4wPfr_10.g18906.t1"; exon_number "1"; ref_gene_id "Sc4wPfr_10.g18906";
Sc4wPfr_10	StringTie	transcript	739021	739937	1000	-	.	gene_id "MSTRG.43"; transcript_id "Sc4wPfr_10.g18907.t1"; ref_gene_id "Sc4wPfr_10.g18907";
Sc4wPfr_10	StringTie	exon	739021	739602	1000	-	.	gene_id "MSTRG.43"; transcript_id "Sc4wPfr_10.g18907.t1"; exon_number "1"; ref_gene_id "Sc4wPfr_10.g18907";
Sc4wPfr_10	StringTie	exon	739767	739937	1000	-	.	gene_id "MSTRG.43"; transcript_id "Sc4wPfr_10.g18907.t1"; exon_number "2"; ref_gene_id "Sc4wPfr_10.g18907";
Sc4wPfr_10	StringTie	transcript	740016	740348	1000	-	.	gene_id "MSTRG.44"; transcript_id "Sc4wPfr_10.g18908.t1"; ref_gene_id "Sc4wPfr_10.g18908";
Sc4wPfr_10	StringTie	exon	740016	740348	1000	-	.	gene_id "MSTRG.44"; transcript_id "Sc4wPfr_10.g18908.t1"; exon_number "1"; ref_gene_id "Sc4wPfr_10.g18908";
Sc4wPfr_10	StringTie	transcript	740532	740897	1000	-	.	gene_id "MSTRG.45"; transcript_id "Sc4wPfr_10.g18909.t1"; ref_gene_id "Sc4wPfr_10.g18909";
Sc4wPfr_10	StringTie	exon	740532	740897	1000	-	.	gene_id "MSTRG.45"; transcript_id "Sc4wPfr_10.g18909.t1"; exon_number "1"; ref_gene_id "Sc4wPfr_10.g18909";
Sc4wPfr_10	StringTie	transcript	759978	769822	1000	-	.	gene_id "MSTRG.46"; transcript_id "MSTRG.46.1";
Sc4wPfr_10	StringTie	exon	759978	760492	1000	-	.	gene_id "MSTRG.46"; transcript_id "MSTRG.46.1"; exon_number "1";
Sc4wPfr_10	StringTie	exon	760562	760643	1000	-	.	gene_id "MSTRG.46"; transcript_id "MSTRG.46.1"; exon_number "2";
Sc4wPfr_10	StringTie	exon	760765	760896	1000	-	.	gene_id "MSTRG.46"; transcript_id "MSTRG.46.1"; exon_number "3";
Sc4wPfr_10	StringTie	exon	764865	764968	1000	-	.	gene_id "MSTRG.46"; transcript_id "MSTRG.46.1"; exon_number "4";
Sc4wPfr_10	StringTie	exon	765087	765152	1000	-	.	gene_id "MSTRG.46"; transcript_id "MSTRG.46.1"; exon_number "5";
Sc4wPfr_10	StringTie	exon	765491	765610	1000	-	.	gene_id "MSTRG.46"; transcript_id "MSTRG.46.1"; exon_number "6";
Sc4wPfr_10	StringTie	exon	767041	767088	1000	-	.	gene_id "MSTRG.46"; transcript_id "MSTRG.46.1"; exon_number "7";
Sc4wPfr_10	StringTie	exon	769657	769822	1000	-	.	gene_id "MSTRG.46"; transcript_id "MSTRG.46.1"; exon_number "8";
Sc4wPfr_10	StringTie	transcript	760461	767083	1000	-	.	gene_id "MSTRG.46"; transcript_id "Sc4wPfr_10.g18911.t1"; ref_gene_id "Sc4wPfr_10.g18911";
Sc4wPfr_10	StringTie	exon	760461	760492	1000	-	.	gene_id "MSTRG.46"; transcript_id "Sc4wPfr_10.g18911.t1"; exon_number "1"; ref_gene_id "Sc4wPfr_10.g18911";
Sc4wPfr_10	StringTie	exon	760562	760643	1000	-	.	gene_id "MSTRG.46"; transcript_id "Sc4wPfr_10.g18911.t1"; exon_number "2"; ref_gene_id "Sc4wPfr_10.g18911";
Sc4wPfr_10	StringTie	exon	760765	760896	1000	-	.	gene_id "MSTRG.46"; transcript_id "Sc4wPfr_10.g18911.t1"; exon_number "3"; ref_gene_id "Sc4wPfr_10.g18911";
Sc4wPfr_10	StringTie	exon	764865	764968	1000	-	.	gene_id "MSTRG.46"; transcript_id "Sc4wPfr_10.g18911.t1"; exon_number "4"; ref_gene_id "Sc4wPfr_10.g18911";
Sc4wPfr_10	StringTie	exon	765087	765152	1000	-	.	gene_id "MSTRG.46"; transcript_id "Sc4wPfr_10.g18911.t1"; exon_number "5"; ref_gene_id "Sc4wPfr_10.g18911";
Sc4wPfr_10	StringTie	exon	765491	765610	1000	-	.	gene_id "MSTRG.46"; transcript_id "Sc4wPfr_10.g18911.t1"; exon_number "6"; ref_gene_id "Sc4wPfr_10.g18911";
Sc4wPfr_10	StringTie	exon	767041	767083	1000	-	.	gene_id "MSTRG.46"; transcript_id "Sc4wPfr_10.g18911.t1"; exon_number "7"; ref_gene_id "Sc4wPfr_10.g18911";
Sc4wPfr_10	StringTie	transcript	794000	839509	1000	-	.	gene_id "MSTRG.47"; transcript_id "MSTRG.47.1";
Sc4wPfr_10	StringTie	exon	794000	794333	1000	-	.	gene_id "MSTRG.47"; transcript_id "MSTRG.47.1"; exon_number "1";
Sc4wPfr_10	StringTie	exon	794425	794470	1000	-	.	gene_id "MSTRG.47"; transcript_id "MSTRG.47.1"; exon_number "2";
Sc4wPfr_10	StringTie	exon	795256	795507	1000	-	.	gene_id "MSTRG.47"; transcript_id "MSTRG.47.1"; exon_number "3";
Sc4wPfr_10	StringTie	exon	796359	796430	1000	-	.	gene_id "MSTRG.47"; transcript_id "MSTRG.47.1"; exon_number "4";
Sc4wPfr_10	StringTie	exon	796766	796977	1000	-	.	gene_id "MSTRG.47"; transcript_id "MSTRG.47.1"; exon_number "5";
Sc4wPfr_10	StringTie	exon	797737	798746	1000	-	.	gene_id "MSTRG.47"; transcript_id "MSTRG.47.1"; exon_number "6";
Sc4wPfr_10	StringTie	exon	799092	799259	1000	-	.	gene_id "MSTRG.47"; transcript_id "MSTRG.47.1"; exon_number "7";
Sc4wPfr_10	StringTie	exon	800548	800793	1000	-	.	gene_id "MSTRG.47"; transcript_id "MSTRG.47.1"; exon_number "8";
Sc4wPfr_10	StringTie	exon	801348	801552	1000	-	.	gene_id "MSTRG.47"; transcript_id "MSTRG.47.1"; exon_number "9";
Sc4wPfr_10	StringTie	exon	801638	801953	1000	-	.	gene_id "MSTRG.47"; transcript_id "MSTRG.47.1"; exon_number "10";
Sc4wPfr_10	StringTie	exon	803483	803679	1000	-	.	gene_id "MSTRG.47"; transcript_id "MSTRG.47.1"; exon_number "11";
Sc4wPfr_10	StringTie	exon	803816	804053	1000	-	.	gene_id "MSTRG.47"; transcript_id "MSTRG.47.1"; exon_number "12";
Sc4wPfr_10	StringTie	exon	804212	804319	1000	-	.	gene_id "MSTRG.47"; transcript_id "MSTRG.47.1"; exon_number "13";
Sc4wPfr_10	StringTie	exon	804550	804655	1000	-	.	gene_id "MSTRG.47"; transcript_id "MSTRG.47.1"; exon_number "14";
Sc4wPfr_10	StringTie	exon	806940	807228	1000	-	.	gene_id "MSTRG.47"; transcript_id "MSTRG.47.1"; exon_number "15";
Sc4wPfr_10	StringTie	exon	807314	807532	1000	-	.	gene_id "MSTRG.47"; transcript_id "MSTRG.47.1"; exon_number "16";
Sc4wPfr_10	StringTie	exon	807647	808595	1000	-	.	gene_id "MSTRG.47"; transcript_id "MSTRG.47.1"; exon_number "17";
Sc4wPfr_10	StringTie	exon	808672	808799	1000	-	.	gene_id "MSTRG.47"; transcript_id "MSTRG.47.1"; exon_number "18";
Sc4wPfr_10	StringTie	exon	809003	809200	1000	-	.	gene_id "MSTRG.47"; transcript_id "MSTRG.47.1"; exon_number "19";
Sc4wPfr_10	StringTie	exon	811431	811622	1000	-	.	gene_id "MSTRG.47"; transcript_id "MSTRG.47.1"; exon_number "20";
Sc4wPfr_10	StringTie	exon	814619	814686	1000	-	.	gene_id "MSTRG.47"; transcript_id "MSTRG.47.1"; exon_number "21";
Sc4wPfr_10	StringTie	exon	815452	815573	1000	-	.	gene_id "MSTRG.47"; transcript_id "MSTRG.47.1"; exon_number "22";
Sc4wPfr_10	StringTie	exon	815673	815720	1000	-	.	gene_id "MSTRG.47"; transcript_id "MSTRG.47.1"; exon_number "23";
Sc4wPfr_10	StringTie	exon	817020	817114	1000	-	.	gene_id "MSTRG.47"; transcript_id "MSTRG.47.1"; exon_number "24";
Sc4wPfr_10	StringTie	exon	817756	818157	1000	-	.	gene_id "MSTRG.47"; transcript_id "MSTRG.47.1"; exon_number "25";
Sc4wPfr_10	StringTie	exon	818420	818551	1000	-	.	gene_id "MSTRG.47"; transcript_id "MSTRG.47.1"; exon_number "26";
Sc4wPfr_10	StringTie	exon	819445	819597	1000	-	.	gene_id "MSTRG.47"; transcript_id "MSTRG.47.1"; exon_number "27";
Sc4wPfr_10	StringTie	exon	819758	819893	1000	-	.	gene_id "MSTRG.47"; transcript_id "MSTRG.47.1"; exon_number "28";
Sc4wPfr_10	StringTie	exon	839181	839509	1000	-	.	gene_id "MSTRG.47"; transcript_id "MSTRG.47.1"; exon_number "29";
Sc4wPfr_10	StringTie	transcript	794256	839342	1000	-	.	gene_id "MSTRG.47"; transcript_id "Sc4wPfr_10.g18912.t1"; ref_gene_id "Sc4wPfr_10.g18912";
Sc4wPfr_10	StringTie	exon	794256	794333	1000	-	.	gene_id "MSTRG.47"; transcript_id "Sc4wPfr_10.g18912.t1"; exon_number "1"; ref_gene_id "Sc4wPfr_10.g18912";
Sc4wPfr_10	StringTie	exon	794425	794470	1000	-	.	gene_id "MSTRG.47"; transcript_id "Sc4wPfr_10.g18912.t1"; exon_number "2"; ref_gene_id "Sc4wPfr_10.g18912";
Sc4wPfr_10	StringTie	exon	795224	795507	1000	-	.	gene_id "MSTRG.47"; transcript_id "Sc4wPfr_10.g18912.t1"; exon_number "3"; ref_gene_id "Sc4wPfr_10.g18912";
Sc4wPfr_10	StringTie	exon	796359	796430	1000	-	.	gene_id "MSTRG.47"; transcript_id "Sc4wPfr_10.g18912.t1"; exon_number "4"; ref_gene_id "Sc4wPfr_10.g18912";
Sc4wPfr_10	StringTie	exon	796766	796977	1000	-	.	gene_id "MSTRG.47"; transcript_id "Sc4wPfr_10.g18912.t1"; exon_number "5"; ref_gene_id "Sc4wPfr_10.g18912";
Sc4wPfr_10	StringTie	exon	797737	798746	1000	-	.	gene_id "MSTRG.47"; transcript_id "Sc4wPfr_10.g18912.t1"; exon_number "6"; ref_gene_id "Sc4wPfr_10.g18912";
Sc4wPfr_10	StringTie	exon	799092	799259	1000	-	.	gene_id "MSTRG.47"; transcript_id "Sc4wPfr_10.g18912.t1"; exon_number "7"; ref_gene_id "Sc4wPfr_10.g18912";
Sc4wPfr_10	StringTie	exon	800548	800793	1000	-	.	gene_id "MSTRG.47"; transcript_id "Sc4wPfr_10.g18912.t1"; exon_number "8"; ref_gene_id "Sc4wPfr_10.g18912";
Sc4wPfr_10	StringTie	exon	801348	801552	1000	-	.	gene_id "MSTRG.47"; transcript_id "Sc4wPfr_10.g18912.t1"; exon_number "9"; ref_gene_id "Sc4wPfr_10.g18912";
Sc4wPfr_10	StringTie	exon	801638	801953	1000	-	.	gene_id "MSTRG.47"; transcript_id "Sc4wPfr_10.g18912.t1"; exon_number "10"; ref_gene_id "Sc4wPfr_10.g18912";
Sc4wPfr_10	StringTie	exon	803483	803679	1000	-	.	gene_id "MSTRG.47"; transcript_id "Sc4wPfr_10.g18912.t1"; exon_number "11"; ref_gene_id "Sc4wPfr_10.g18912";
Sc4wPfr_10	StringTie	exon	803816	804053	1000	-	.	gene_id "MSTRG.47"; transcript_id "Sc4wPfr_10.g18912.t1"; exon_number "12"; ref_gene_id "Sc4wPfr_10.g18912";
Sc4wPfr_10	StringTie	exon	804212	804319	1000	-	.	gene_id "MSTRG.47"; transcript_id "Sc4wPfr_10.g18912.t1"; exon_number "13"; ref_gene_id "Sc4wPfr_10.g18912";
Sc4wPfr_10	StringTie	exon	804550	804655	1000	-	.	gene_id "MSTRG.47"; transcript_id "Sc4wPfr_10.g18912.t1"; exon_number "14"; ref_gene_id "Sc4wPfr_10.g18912";
Sc4wPfr_10	StringTie	exon	806940	807228	1000	-	.	gene_id "MSTRG.47"; transcript_id "Sc4wPfr_10.g18912.t1"; exon_number "15"; ref_gene_id "Sc4wPfr_10.g18912";
Sc4wPfr_10	StringTie	exon	807314	807532	1000	-	.	gene_id "MSTRG.47"; transcript_id "Sc4wPfr_10.g18912.t1"; exon_number "16"; ref_gene_id "Sc4wPfr_10.g18912";
Sc4wPfr_10	StringTie	exon	807647	808595	1000	-	.	gene_id "MSTRG.47"; transcript_id "Sc4wPfr_10.g18912.t1"; exon_number "17"; ref_gene_id "Sc4wPfr_10.g18912";
Sc4wPfr_10	StringTie	exon	808672	808799	1000	-	.	gene_id "MSTRG.47"; transcript_id "Sc4wPfr_10.g18912.t1"; exon_number "18"; ref_gene_id "Sc4wPfr_10.g18912";
Sc4wPfr_10	StringTie	exon	809003	809200	1000	-	.	gene_id "MSTRG.47"; transcript_id "Sc4wPfr_10.g18912.t1"; exon_number "19"; ref_gene_id "Sc4wPfr_10.g18912";
Sc4wPfr_10	StringTie	exon	811431	811622	1000	-	.	gene_id "MSTRG.47"; transcript_id "Sc4wPfr_10.g18912.t1"; exon_number "20"; ref_gene_id "Sc4wPfr_10.g18912";
Sc4wPfr_10	StringTie	exon	814619	814686	1000	-	.	gene_id "MSTRG.47"; transcript_id "Sc4wPfr_10.g18912.t1"; exon_number "21"; ref_gene_id "Sc4wPfr_10.g18912";
Sc4wPfr_10	StringTie	exon	815452	815573	1000	-	.	gene_id "MSTRG.47"; transcript_id "Sc4wPfr_10.g18912.t1"; exon_number "22"; ref_gene_id "Sc4wPfr_10.g18912";
Sc4wPfr_10	StringTie	exon	815673	815720	1000	-	.	gene_id "MSTRG.47"; transcript_id "Sc4wPfr_10.g18912.t1"; exon_number "23"; ref_gene_id "Sc4wPfr_10.g18912";
Sc4wPfr_10	StringTie	exon	817020	817114	1000	-	.	gene_id "MSTRG.47"; transcript_id "Sc4wPfr_10.g18912.t1"; exon_number "24"; ref_gene_id "Sc4wPfr_10.g18912";
Sc4wPfr_10	StringTie	exon	817756	818157	1000	-	.	gene_id "MSTRG.47"; transcript_id "Sc4wPfr_10.g18912.t1"; exon_number "25"; ref_gene_id "Sc4wPfr_10.g18912";
Sc4wPfr_10	StringTie	exon	818420	818551	1000	-	.	gene_id "MSTRG.47"; transcript_id "Sc4wPfr_10.g18912.t1"; exon_number "26"; ref_gene_id "Sc4wPfr_10.g18912";
Sc4wPfr_10	StringTie	exon	819445	819597	1000	-	.	gene_id "MSTRG.47"; transcript_id "Sc4wPfr_10.g18912.t1"; exon_number "27"; ref_gene_id "Sc4wPfr_10.g18912";
Sc4wPfr_10	StringTie	exon	819758	819893	1000	-	.	gene_id "MSTRG.47"; transcript_id "Sc4wPfr_10.g18912.t1"; exon_number "28"; ref_gene_id "Sc4wPfr_10.g18912";
Sc4wPfr_10	StringTie	exon	839181	839342	1000	-	.	gene_id "MSTRG.47"; transcript_id "Sc4wPfr_10.g18912.t1"; exon_number "29"; ref_gene_id "Sc4wPfr_10.g18912";
Sc4wPfr_10	StringTie	transcript	845894	851699	1000	+	.	gene_id "MSTRG.48"; transcript_id "Sc4wPfr_10.g18913.t1"; ref_gene_id "Sc4wPfr_10.g18913";
Sc4wPfr_10	StringTie	exon	845894	846421	1000	+	.	gene_id "MSTRG.48"; transcript_id "Sc4wPfr_10.g18913.t1"; exon_number "1"; ref_gene_id "Sc4wPfr_10.g18913";
Sc4wPfr_10	StringTie	exon	847075	847096	1000	+	.	gene_id "MSTRG.48"; transcript_id "Sc4wPfr_10.g18913.t1"; exon_number "2"; ref_gene_id "Sc4wPfr_10.g18913";
Sc4wPfr_10	StringTie	exon	848181	849515	1000	+	.	gene_id "MSTRG.48"; transcript_id "Sc4wPfr_10.g18913.t1"; exon_number "3"; ref_gene_id "Sc4wPfr_10.g18913";
Sc4wPfr_10	StringTie	exon	850231	851699	1000	+	.	gene_id "MSTRG.48"; transcript_id "Sc4wPfr_10.g18913.t1"; exon_number "4"; ref_gene_id "Sc4wPfr_10.g18913";
Sc4wPfr_10	StringTie	transcript	869608	880046	1000	-	.	gene_id "MSTRG.49"; transcript_id "MSTRG.49.1";
Sc4wPfr_10	StringTie	exon	869608	869841	1000	-	.	gene_id "MSTRG.49"; transcript_id "MSTRG.49.1"; exon_number "1";
Sc4wPfr_10	StringTie	exon	870117	870285	1000	-	.	gene_id "MSTRG.49"; transcript_id "MSTRG.49.1"; exon_number "2";
Sc4wPfr_10	StringTie	exon	876382	876461	1000	-	.	gene_id "MSTRG.49"; transcript_id "MSTRG.49.1"; exon_number "3";
Sc4wPfr_10	StringTie	exon	879716	879798	1000	-	.	gene_id "MSTRG.49"; transcript_id "MSTRG.49.1"; exon_number "4";
Sc4wPfr_10	StringTie	exon	879916	880046	1000	-	.	gene_id "MSTRG.49"; transcript_id "MSTRG.49.1"; exon_number "5";
Sc4wPfr_10	StringTie	transcript	869619	880046	1000	-	.	gene_id "MSTRG.49"; transcript_id "MSTRG.49.2";
Sc4wPfr_10	StringTie	exon	869619	869841	1000	-	.	gene_id "MSTRG.49"; transcript_id "MSTRG.49.2"; exon_number "1";
Sc4wPfr_10	StringTie	exon	870088	870285	1000	-	.	gene_id "MSTRG.49"; transcript_id "MSTRG.49.2"; exon_number "2";
Sc4wPfr_10	StringTie	exon	876382	876461	1000	-	.	gene_id "MSTRG.49"; transcript_id "MSTRG.49.2"; exon_number "3";
Sc4wPfr_10	StringTie	exon	879716	879798	1000	-	.	gene_id "MSTRG.49"; transcript_id "MSTRG.49.2"; exon_number "4";
Sc4wPfr_10	StringTie	exon	879916	880046	1000	-	.	gene_id "MSTRG.49"; transcript_id "MSTRG.49.2"; exon_number "5";
Sc4wPfr_10	StringTie	transcript	870148	880046	1000	-	.	gene_id "MSTRG.49"; transcript_id "MSTRG.49.3";
Sc4wPfr_10	StringTie	exon	870148	870285	1000	-	.	gene_id "MSTRG.49"; transcript_id "MSTRG.49.3"; exon_number "1";
Sc4wPfr_10	StringTie	exon	876382	876461	1000	-	.	gene_id "MSTRG.49"; transcript_id "MSTRG.49.3"; exon_number "2";
Sc4wPfr_10	StringTie	exon	879716	879798	1000	-	.	gene_id "MSTRG.49"; transcript_id "MSTRG.49.3"; exon_number "3";
Sc4wPfr_10	StringTie	exon	879901	880046	1000	-	.	gene_id "MSTRG.49"; transcript_id "MSTRG.49.3"; exon_number "4";
Sc4wPfr_10	StringTie	transcript	870148	880046	1000	-	.	gene_id "MSTRG.49"; transcript_id "Sc4wPfr_10.g18914.t1"; ref_gene_id "Sc4wPfr_10.g18914";
Sc4wPfr_10	StringTie	exon	870148	870285	1000	-	.	gene_id "MSTRG.49"; transcript_id "Sc4wPfr_10.g18914.t1"; exon_number "1"; ref_gene_id "Sc4wPfr_10.g18914";
Sc4wPfr_10	StringTie	exon	876382	876461	1000	-	.	gene_id "MSTRG.49"; transcript_id "Sc4wPfr_10.g18914.t1"; exon_number "2"; ref_gene_id "Sc4wPfr_10.g18914";
Sc4wPfr_10	StringTie	exon	879716	879798	1000	-	.	gene_id "MSTRG.49"; transcript_id "Sc4wPfr_10.g18914.t1"; exon_number "3"; ref_gene_id "Sc4wPfr_10.g18914";
Sc4wPfr_10	StringTie	exon	879916	880046	1000	-	.	gene_id "MSTRG.49"; transcript_id "Sc4wPfr_10.g18914.t1"; exon_number "4"; ref_gene_id "Sc4wPfr_10.g18914";
Sc4wPfr_10	StringTie	transcript	915576	950259	1000	-	.	gene_id "MSTRG.50"; transcript_id "Sc4wPfr_10.g18915.t2"; ref_gene_id "Sc4wPfr_10.g18915";
Sc4wPfr_10	StringTie	exon	915576	915641	1000	-	.	gene_id "MSTRG.50"; transcript_id "Sc4wPfr_10.g18915.t2"; exon_number "1"; ref_gene_id "Sc4wPfr_10.g18915";
Sc4wPfr_10	StringTie	exon	915726	915762	1000	-	.	gene_id "MSTRG.50"; transcript_id "Sc4wPfr_10.g18915.t2"; exon_number "2"; ref_gene_id "Sc4wPfr_10.g18915";
Sc4wPfr_10	StringTie	exon	922591	922673	1000	-	.	gene_id "MSTRG.50"; transcript_id "Sc4wPfr_10.g18915.t2"; exon_number "3"; ref_gene_id "Sc4wPfr_10.g18915";
Sc4wPfr_10	StringTie	exon	922769	922916	1000	-	.	gene_id "MSTRG.50"; transcript_id "Sc4wPfr_10.g18915.t2"; exon_number "4"; ref_gene_id "Sc4wPfr_10.g18915";
Sc4wPfr_10	StringTie	exon	930403	930458	1000	-	.	gene_id "MSTRG.50"; transcript_id "Sc4wPfr_10.g18915.t2"; exon_number "5"; ref_gene_id "Sc4wPfr_10.g18915";
Sc4wPfr_10	StringTie	exon	943098	943263	1000	-	.	gene_id "MSTRG.50"; transcript_id "Sc4wPfr_10.g18915.t2"; exon_number "6"; ref_gene_id "Sc4wPfr_10.g18915";
Sc4wPfr_10	StringTie	exon	943931	944078	1000	-	.	gene_id "MSTRG.50"; transcript_id "Sc4wPfr_10.g18915.t2"; exon_number "7"; ref_gene_id "Sc4wPfr_10.g18915";
Sc4wPfr_10	StringTie	exon	944942	945057	1000	-	.	gene_id "MSTRG.50"; transcript_id "Sc4wPfr_10.g18915.t2"; exon_number "8"; ref_gene_id "Sc4wPfr_10.g18915";
Sc4wPfr_10	StringTie	exon	949908	950054	1000	-	.	gene_id "MSTRG.50"; transcript_id "Sc4wPfr_10.g18915.t2"; exon_number "9"; ref_gene_id "Sc4wPfr_10.g18915";
Sc4wPfr_10	StringTie	exon	950168	950259	1000	-	.	gene_id "MSTRG.50"; transcript_id "Sc4wPfr_10.g18915.t2"; exon_number "10"; ref_gene_id "Sc4wPfr_10.g18915";
Sc4wPfr_10	StringTie	transcript	915576	950259	1000	-	.	gene_id "MSTRG.50"; transcript_id "Sc4wPfr_10.g18915.t1"; ref_gene_id "Sc4wPfr_10.g18915";
Sc4wPfr_10	StringTie	exon	915576	915641	1000	-	.	gene_id "MSTRG.50"; transcript_id "Sc4wPfr_10.g18915.t1"; exon_number "1"; ref_gene_id "Sc4wPfr_10.g18915";
Sc4wPfr_10	StringTie	exon	922379	922419	1000	-	.	gene_id "MSTRG.50"; transcript_id "Sc4wPfr_10.g18915.t1"; exon_number "2"; ref_gene_id "Sc4wPfr_10.g18915";
Sc4wPfr_10	StringTie	exon	922628	922673	1000	-	.	gene_id "MSTRG.50"; transcript_id "Sc4wPfr_10.g18915.t1"; exon_number "3"; ref_gene_id "Sc4wPfr_10.g18915";
Sc4wPfr_10	StringTie	exon	922769	922916	1000	-	.	gene_id "MSTRG.50"; transcript_id "Sc4wPfr_10.g18915.t1"; exon_number "4"; ref_gene_id "Sc4wPfr_10.g18915";
Sc4wPfr_10	StringTie	exon	930403	930458	1000	-	.	gene_id "MSTRG.50"; transcript_id "Sc4wPfr_10.g18915.t1"; exon_number "5"; ref_gene_id "Sc4wPfr_10.g18915";
Sc4wPfr_10	StringTie	exon	943098	943263	1000	-	.	gene_id "MSTRG.50"; transcript_id "Sc4wPfr_10.g18915.t1"; exon_number "6"; ref_gene_id "Sc4wPfr_10.g18915";
Sc4wPfr_10	StringTie	exon	943931	944078	1000	-	.	gene_id "MSTRG.50"; transcript_id "Sc4wPfr_10.g18915.t1"; exon_number "7"; ref_gene_id "Sc4wPfr_10.g18915";
Sc4wPfr_10	StringTie	exon	944942	945057	1000	-	.	gene_id "MSTRG.50"; transcript_id "Sc4wPfr_10.g18915.t1"; exon_number "8"; ref_gene_id "Sc4wPfr_10.g18915";
Sc4wPfr_10	StringTie	exon	949908	950054	1000	-	.	gene_id "MSTRG.50"; transcript_id "Sc4wPfr_10.g18915.t1"; exon_number "9"; ref_gene_id "Sc4wPfr_10.g18915";
Sc4wPfr_10	StringTie	exon	950168	950259	1000	-	.	gene_id "MSTRG.50"; transcript_id "Sc4wPfr_10.g18915.t1"; exon_number "10"; ref_gene_id "Sc4wPfr_10.g18915";
Sc4wPfr_10	StringTie	transcript	1010924	1043668	1000	+	.	gene_id "MSTRG.51"; transcript_id "Sc4wPfr_10.g18917.t2"; ref_gene_id "Sc4wPfr_10.g18917";
Sc4wPfr_10	StringTie	exon	1010924	1012134	1000	+	.	gene_id "MSTRG.51"; transcript_id "Sc4wPfr_10.g18917.t2"; exon_number "1"; ref_gene_id "Sc4wPfr_10.g18917";
Sc4wPfr_10	StringTie	exon	1023192	1023274	1000	+	.	gene_id "MSTRG.51"; transcript_id "Sc4wPfr_10.g18917.t2"; exon_number "2"; ref_gene_id "Sc4wPfr_10.g18917";
Sc4wPfr_10	StringTie	exon	1023401	1023518	1000	+	.	gene_id "MSTRG.51"; transcript_id "Sc4wPfr_10.g18917.t2"; exon_number "3"; ref_gene_id "Sc4wPfr_10.g18917";
Sc4wPfr_10	StringTie	exon	1031037	1031174	1000	+	.	gene_id "MSTRG.51"; transcript_id "Sc4wPfr_10.g18917.t2"; exon_number "4"; ref_gene_id "Sc4wPfr_10.g18917";
Sc4wPfr_10	StringTie	exon	1031260	1031341	1000	+	.	gene_id "MSTRG.51"; transcript_id "Sc4wPfr_10.g18917.t2"; exon_number "5"; ref_gene_id "Sc4wPfr_10.g18917";
Sc4wPfr_10	StringTie	exon	1031592	1031682	1000	+	.	gene_id "MSTRG.51"; transcript_id "Sc4wPfr_10.g18917.t2"; exon_number "6"; ref_gene_id "Sc4wPfr_10.g18917";
Sc4wPfr_10	StringTie	exon	1034149	1034225	1000	+	.	gene_id "MSTRG.51"; transcript_id "Sc4wPfr_10.g18917.t2"; exon_number "7"; ref_gene_id "Sc4wPfr_10.g18917";
Sc4wPfr_10	StringTie	exon	1038819	1038953	1000	+	.	gene_id "MSTRG.51"; transcript_id "Sc4wPfr_10.g18917.t2"; exon_number "8"; ref_gene_id "Sc4wPfr_10.g18917";
Sc4wPfr_10	StringTie	exon	1039032	1039154	1000	+	.	gene_id "MSTRG.51"; transcript_id "Sc4wPfr_10.g18917.t2"; exon_number "9"; ref_gene_id "Sc4wPfr_10.g18917";
Sc4wPfr_10	StringTie	exon	1040589	1040734	1000	+	.	gene_id "MSTRG.51"; transcript_id "Sc4wPfr_10.g18917.t2"; exon_number "10"; ref_gene_id "Sc4wPfr_10.g18917";
Sc4wPfr_10	StringTie	exon	1041577	1041712	1000	+	.	gene_id "MSTRG.51"; transcript_id "Sc4wPfr_10.g18917.t2"; exon_number "11"; ref_gene_id "Sc4wPfr_10.g18917";
Sc4wPfr_10	StringTie	exon	1042218	1042377	1000	+	.	gene_id "MSTRG.51"; transcript_id "Sc4wPfr_10.g18917.t2"; exon_number "12"; ref_gene_id "Sc4wPfr_10.g18917";
Sc4wPfr_10	StringTie	exon	1043571	1043668	1000	+	.	gene_id "MSTRG.51"; transcript_id "Sc4wPfr_10.g18917.t2"; exon_number "13"; ref_gene_id "Sc4wPfr_10.g18917";
Sc4wPfr_10	StringTie	transcript	1010924	1043668	1000	+	.	gene_id "MSTRG.51"; transcript_id "Sc4wPfr_10.g18917.t1"; ref_gene_id "Sc4wPfr_10.g18917";
Sc4wPfr_10	StringTie	exon	1010924	1012028	1000	+	.	gene_id "MSTRG.51"; transcript_id "Sc4wPfr_10.g18917.t1"; exon_number "1"; ref_gene_id "Sc4wPfr_10.g18917";
Sc4wPfr_10	StringTie	exon	1023228	1023311	1000	+	.	gene_id "MSTRG.51"; transcript_id "Sc4wPfr_10.g18917.t1"; exon_number "2"; ref_gene_id "Sc4wPfr_10.g18917";
Sc4wPfr_10	StringTie	exon	1023401	1023518	1000	+	.	gene_id "MSTRG.51"; transcript_id "Sc4wPfr_10.g18917.t1"; exon_number "3"; ref_gene_id "Sc4wPfr_10.g18917";
Sc4wPfr_10	StringTie	exon	1031037	1031174	1000	+	.	gene_id "MSTRG.51"; transcript_id "Sc4wPfr_10.g18917.t1"; exon_number "4"; ref_gene_id "Sc4wPfr_10.g18917";
Sc4wPfr_10	StringTie	exon	1031260	1031341	1000	+	.	gene_id "MSTRG.51"; transcript_id "Sc4wPfr_10.g18917.t1"; exon_number "5"; ref_gene_id "Sc4wPfr_10.g18917";
Sc4wPfr_10	StringTie	exon	1031592	1031682	1000	+	.	gene_id "MSTRG.51"; transcript_id "Sc4wPfr_10.g18917.t1"; exon_number "6"; ref_gene_id "Sc4wPfr_10.g18917";
Sc4wPfr_10	StringTie	exon	1034149	1034225	1000	+	.	gene_id "MSTRG.51"; transcript_id "Sc4wPfr_10.g18917.t1"; exon_number "7"; ref_gene_id "Sc4wPfr_10.g18917";
Sc4wPfr_10	StringTie	exon	1038819	1038953	1000	+	.	gene_id "MSTRG.51"; transcript_id "Sc4wPfr_10.g18917.t1"; exon_number "8"; ref_gene_id "Sc4wPfr_10.g18917";
Sc4wPfr_10	StringTie	exon	1039032	1039154	1000	+	.	gene_id "MSTRG.51"; transcript_id "Sc4wPfr_10.g18917.t1"; exon_number "9"; ref_gene_id "Sc4wPfr_10.g18917";
Sc4wPfr_10	StringTie	exon	1040589	1040734	1000	+	.	gene_id "MSTRG.51"; transcript_id "Sc4wPfr_10.g18917.t1"; exon_number "10"; ref_gene_id "Sc4wPfr_10.g18917";
Sc4wPfr_10	StringTie	exon	1041577	1041712	1000	+	.	gene_id "MSTRG.51"; transcript_id "Sc4wPfr_10.g18917.t1"; exon_number "11"; ref_gene_id "Sc4wPfr_10.g18917";
Sc4wPfr_10	StringTie	exon	1042218	1042377	1000	+	.	gene_id "MSTRG.51"; transcript_id "Sc4wPfr_10.g18917.t1"; exon_number "12"; ref_gene_id "Sc4wPfr_10.g18917";
Sc4wPfr_10	StringTie	exon	1043571	1043668	1000	+	.	gene_id "MSTRG.51"; transcript_id "Sc4wPfr_10.g18917.t1"; exon_number "13"; ref_gene_id "Sc4wPfr_10.g18917";
Sc4wPfr_10	StringTie	transcript	1055246	1059309	1000	+	.	gene_id "MSTRG.52"; transcript_id "Sc4wPfr_10.g18918.t1"; ref_gene_id "Sc4wPfr_10.g18918";
Sc4wPfr_10	StringTie	exon	1055246	1055873	1000	+	.	gene_id "MSTRG.52"; transcript_id "Sc4wPfr_10.g18918.t1"; exon_number "1"; ref_gene_id "Sc4wPfr_10.g18918";
Sc4wPfr_10	StringTie	exon	1056214	1056429	1000	+	.	gene_id "MSTRG.52"; transcript_id "Sc4wPfr_10.g18918.t1"; exon_number "2"; ref_gene_id "Sc4wPfr_10.g18918";
Sc4wPfr_10	StringTie	exon	1056506	1056751	1000	+	.	gene_id "MSTRG.52"; transcript_id "Sc4wPfr_10.g18918.t1"; exon_number "3"; ref_gene_id "Sc4wPfr_10.g18918";
Sc4wPfr_10	StringTie	exon	1057430	1059309	1000	+	.	gene_id "MSTRG.52"; transcript_id "Sc4wPfr_10.g18918.t1"; exon_number "4"; ref_gene_id "Sc4wPfr_10.g18918";
Sc4wPfr_10	StringTie	transcript	1069867	1073810	1000	+	.	gene_id "MSTRG.53"; transcript_id "Sc4wPfr_10.g18920.t1"; ref_gene_id "Sc4wPfr_10.g18920";
Sc4wPfr_10	StringTie	exon	1069867	1070545	1000	+	.	gene_id "MSTRG.53"; transcript_id "Sc4wPfr_10.g18920.t1"; exon_number "1"; ref_gene_id "Sc4wPfr_10.g18920";
Sc4wPfr_10	StringTie	exon	1070677	1070793	1000	+	.	gene_id "MSTRG.53"; transcript_id "Sc4wPfr_10.g18920.t1"; exon_number "2"; ref_gene_id "Sc4wPfr_10.g18920";
Sc4wPfr_10	StringTie	exon	1070895	1071104	1000	+	.	gene_id "MSTRG.53"; transcript_id "Sc4wPfr_10.g18920.t1"; exon_number "3"; ref_gene_id "Sc4wPfr_10.g18920";
Sc4wPfr_10	StringTie	exon	1071841	1073810	1000	+	.	gene_id "MSTRG.53"; transcript_id "Sc4wPfr_10.g18920.t1"; exon_number "4"; ref_gene_id "Sc4wPfr_10.g18920";
Sc4wPfr_10	StringTie	transcript	1079008	1083214	1000	+	.	gene_id "MSTRG.54"; transcript_id "Sc4wPfr_10.g18921.t1"; ref_gene_id "Sc4wPfr_10.g18921";
Sc4wPfr_10	StringTie	exon	1079008	1079028	1000	+	.	gene_id "MSTRG.54"; transcript_id "Sc4wPfr_10.g18921.t1"; exon_number "1"; ref_gene_id "Sc4wPfr_10.g18921";
Sc4wPfr_10	StringTie	exon	1079220	1079312	1000	+	.	gene_id "MSTRG.54"; transcript_id "Sc4wPfr_10.g18921.t1"; exon_number "2"; ref_gene_id "Sc4wPfr_10.g18921";
Sc4wPfr_10	StringTie	exon	1079413	1079656	1000	+	.	gene_id "MSTRG.54"; transcript_id "Sc4wPfr_10.g18921.t1"; exon_number "3"; ref_gene_id "Sc4wPfr_10.g18921";
Sc4wPfr_10	StringTie	exon	1080961	1081205	1000	+	.	gene_id "MSTRG.54"; transcript_id "Sc4wPfr_10.g18921.t1"; exon_number "4"; ref_gene_id "Sc4wPfr_10.g18921";
Sc4wPfr_10	StringTie	exon	1083098	1083214	1000	+	.	gene_id "MSTRG.54"; transcript_id "Sc4wPfr_10.g18921.t1"; exon_number "5"; ref_gene_id "Sc4wPfr_10.g18921";
Sc4wPfr_10	StringTie	transcript	1094180	1111084	1000	+	.	gene_id "MSTRG.55"; transcript_id "Sc4wPfr_10.g18922.t1"; ref_gene_id "Sc4wPfr_10.g18922";
Sc4wPfr_10	StringTie	exon	1094180	1094755	1000	+	.	gene_id "MSTRG.55"; transcript_id "Sc4wPfr_10.g18922.t1"; exon_number "1"; ref_gene_id "Sc4wPfr_10.g18922";
Sc4wPfr_10	StringTie	exon	1094887	1094940	1000	+	.	gene_id "MSTRG.55"; transcript_id "Sc4wPfr_10.g18922.t1"; exon_number "2"; ref_gene_id "Sc4wPfr_10.g18922";
Sc4wPfr_10	StringTie	exon	1096665	1096799	1000	+	.	gene_id "MSTRG.55"; transcript_id "Sc4wPfr_10.g18922.t1"; exon_number "3"; ref_gene_id "Sc4wPfr_10.g18922";
Sc4wPfr_10	StringTie	exon	1097179	1097259	1000	+	.	gene_id "MSTRG.55"; transcript_id "Sc4wPfr_10.g18922.t1"; exon_number "4"; ref_gene_id "Sc4wPfr_10.g18922";
Sc4wPfr_10	StringTie	exon	1097366	1097496	1000	+	.	gene_id "MSTRG.55"; transcript_id "Sc4wPfr_10.g18922.t1"; exon_number "5"; ref_gene_id "Sc4wPfr_10.g18922";
Sc4wPfr_10	StringTie	exon	1097706	1097928	1000	+	.	gene_id "MSTRG.55"; transcript_id "Sc4wPfr_10.g18922.t1"; exon_number "6"; ref_gene_id "Sc4wPfr_10.g18922";
Sc4wPfr_10	StringTie	exon	1098194	1098292	1000	+	.	gene_id "MSTRG.55"; transcript_id "Sc4wPfr_10.g18922.t1"; exon_number "7"; ref_gene_id "Sc4wPfr_10.g18922";
Sc4wPfr_10	StringTie	exon	1098790	1098867	1000	+	.	gene_id "MSTRG.55"; transcript_id "Sc4wPfr_10.g18922.t1"; exon_number "8"; ref_gene_id "Sc4wPfr_10.g18922";
Sc4wPfr_10	StringTie	exon	1100086	1100248	1000	+	.	gene_id "MSTRG.55"; transcript_id "Sc4wPfr_10.g18922.t1"; exon_number "9"; ref_gene_id "Sc4wPfr_10.g18922";
Sc4wPfr_10	StringTie	exon	1100332	1100386	1000	+	.	gene_id "MSTRG.55"; transcript_id "Sc4wPfr_10.g18922.t1"; exon_number "10"; ref_gene_id "Sc4wPfr_10.g18922";
Sc4wPfr_10	StringTie	exon	1100592	1100659	1000	+	.	gene_id "MSTRG.55"; transcript_id "Sc4wPfr_10.g18922.t1"; exon_number "11"; ref_gene_id "Sc4wPfr_10.g18922";
Sc4wPfr_10	StringTie	exon	1100851	1100981	1000	+	.	gene_id "MSTRG.55"; transcript_id "Sc4wPfr_10.g18922.t1"; exon_number "12"; ref_gene_id "Sc4wPfr_10.g18922";
Sc4wPfr_10	StringTie	exon	1101607	1101672	1000	+	.	gene_id "MSTRG.55"; transcript_id "Sc4wPfr_10.g18922.t1"; exon_number "13"; ref_gene_id "Sc4wPfr_10.g18922";
Sc4wPfr_10	StringTie	exon	1110331	1110423	1000	+	.	gene_id "MSTRG.55"; transcript_id "Sc4wPfr_10.g18922.t1"; exon_number "14"; ref_gene_id "Sc4wPfr_10.g18922";
Sc4wPfr_10	StringTie	exon	1110674	1110750	1000	+	.	gene_id "MSTRG.55"; transcript_id "Sc4wPfr_10.g18922.t1"; exon_number "15"; ref_gene_id "Sc4wPfr_10.g18922";
Sc4wPfr_10	StringTie	exon	1110967	1111084	1000	+	.	gene_id "MSTRG.55"; transcript_id "Sc4wPfr_10.g18922.t1"; exon_number "16"; ref_gene_id "Sc4wPfr_10.g18922";
Sc4wPfr_10	StringTie	transcript	1206123	1230505	1000	+	.	gene_id "MSTRG.60"; transcript_id "Sc4wPfr_10.g18925.t1"; ref_gene_id "Sc4wPfr_10.g18925";
Sc4wPfr_10	StringTie	exon	1206123	1206842	1000	+	.	gene_id "MSTRG.60"; transcript_id "Sc4wPfr_10.g18925.t1"; exon_number "1"; ref_gene_id "Sc4wPfr_10.g18925";
Sc4wPfr_10	StringTie	exon	1206955	1207008	1000	+	.	gene_id "MSTRG.60"; transcript_id "Sc4wPfr_10.g18925.t1"; exon_number "2"; ref_gene_id "Sc4wPfr_10.g18925";
Sc4wPfr_10	StringTie	exon	1207169	1207303	1000	+	.	gene_id "MSTRG.60"; transcript_id "Sc4wPfr_10.g18925.t1"; exon_number "3"; ref_gene_id "Sc4wPfr_10.g18925";
Sc4wPfr_10	StringTie	exon	1224385	1224465	1000	+	.	gene_id "MSTRG.60"; transcript_id "Sc4wPfr_10.g18925.t1"; exon_number "4"; ref_gene_id "Sc4wPfr_10.g18925";
Sc4wPfr_10	StringTie	exon	1225269	1225396	1000	+	.	gene_id "MSTRG.60"; transcript_id "Sc4wPfr_10.g18925.t1"; exon_number "5"; ref_gene_id "Sc4wPfr_10.g18925";
Sc4wPfr_10	StringTie	exon	1230259	1230505	1000	+	.	gene_id "MSTRG.60"; transcript_id "Sc4wPfr_10.g18925.t1"; exon_number "6"; ref_gene_id "Sc4wPfr_10.g18925";
Sc4wPfr_10	StringTie	transcript	1234354	1275980	1000	+	.	gene_id "MSTRG.61"; transcript_id "Sc4wPfr_10.g18928.t1"; ref_gene_id "Sc4wPfr_10.g18928";
Sc4wPfr_10	StringTie	exon	1234354	1234983	1000	+	.	gene_id "MSTRG.61"; transcript_id "Sc4wPfr_10.g18928.t1"; exon_number "1"; ref_gene_id "Sc4wPfr_10.g18928";
Sc4wPfr_10	StringTie	exon	1236355	1236453	1000	+	.	gene_id "MSTRG.61"; transcript_id "Sc4wPfr_10.g18928.t1"; exon_number "2"; ref_gene_id "Sc4wPfr_10.g18928";
Sc4wPfr_10	StringTie	exon	1236758	1236835	1000	+	.	gene_id "MSTRG.61"; transcript_id "Sc4wPfr_10.g18928.t1"; exon_number "3"; ref_gene_id "Sc4wPfr_10.g18928";
Sc4wPfr_10	StringTie	exon	1236909	1237012	1000	+	.	gene_id "MSTRG.61"; transcript_id "Sc4wPfr_10.g18928.t1"; exon_number "4"; ref_gene_id "Sc4wPfr_10.g18928";
Sc4wPfr_10	StringTie	exon	1237127	1237185	1000	+	.	gene_id "MSTRG.61"; transcript_id "Sc4wPfr_10.g18928.t1"; exon_number "5"; ref_gene_id "Sc4wPfr_10.g18928";
Sc4wPfr_10	StringTie	exon	1240238	1240292	1000	+	.	gene_id "MSTRG.61"; transcript_id "Sc4wPfr_10.g18928.t1"; exon_number "6"; ref_gene_id "Sc4wPfr_10.g18928";
Sc4wPfr_10	StringTie	exon	1241595	1241662	1000	+	.	gene_id "MSTRG.61"; transcript_id "Sc4wPfr_10.g18928.t1"; exon_number "7"; ref_gene_id "Sc4wPfr_10.g18928";
Sc4wPfr_10	StringTie	exon	1242702	1242832	1000	+	.	gene_id "MSTRG.61"; transcript_id "Sc4wPfr_10.g18928.t1"; exon_number "8"; ref_gene_id "Sc4wPfr_10.g18928";
Sc4wPfr_10	StringTie	exon	1242931	1242996	1000	+	.	gene_id "MSTRG.61"; transcript_id "Sc4wPfr_10.g18928.t1"; exon_number "9"; ref_gene_id "Sc4wPfr_10.g18928";
Sc4wPfr_10	StringTie	exon	1246226	1246318	1000	+	.	gene_id "MSTRG.61"; transcript_id "Sc4wPfr_10.g18928.t1"; exon_number "10"; ref_gene_id "Sc4wPfr_10.g18928";
Sc4wPfr_10	StringTie	exon	1246413	1246489	1000	+	.	gene_id "MSTRG.61"; transcript_id "Sc4wPfr_10.g18928.t1"; exon_number "11"; ref_gene_id "Sc4wPfr_10.g18928";
Sc4wPfr_10	StringTie	exon	1246577	1246672	1000	+	.	gene_id "MSTRG.61"; transcript_id "Sc4wPfr_10.g18928.t1"; exon_number "12"; ref_gene_id "Sc4wPfr_10.g18928";
Sc4wPfr_10	StringTie	exon	1247953	1248490	1000	+	.	gene_id "MSTRG.61"; transcript_id "Sc4wPfr_10.g18928.t1"; exon_number "13"; ref_gene_id "Sc4wPfr_10.g18928";
Sc4wPfr_10	StringTie	exon	1255248	1255301	1000	+	.	gene_id "MSTRG.61"; transcript_id "Sc4wPfr_10.g18928.t1"; exon_number "14"; ref_gene_id "Sc4wPfr_10.g18928";
Sc4wPfr_10	StringTie	exon	1258883	1259017	1000	+	.	gene_id "MSTRG.61"; transcript_id "Sc4wPfr_10.g18928.t1"; exon_number "15"; ref_gene_id "Sc4wPfr_10.g18928";
Sc4wPfr_10	StringTie	exon	1265970	1266050	1000	+	.	gene_id "MSTRG.61"; transcript_id "Sc4wPfr_10.g18928.t1"; exon_number "16"; ref_gene_id "Sc4wPfr_10.g18928";
Sc4wPfr_10	StringTie	exon	1266608	1266738	1000	+	.	gene_id "MSTRG.61"; transcript_id "Sc4wPfr_10.g18928.t1"; exon_number "17"; ref_gene_id "Sc4wPfr_10.g18928";
Sc4wPfr_10	StringTie	exon	1267710	1267932	1000	+	.	gene_id "MSTRG.61"; transcript_id "Sc4wPfr_10.g18928.t1"; exon_number "18"; ref_gene_id "Sc4wPfr_10.g18928";
Sc4wPfr_10	StringTie	exon	1268162	1268260	1000	+	.	gene_id "MSTRG.61"; transcript_id "Sc4wPfr_10.g18928.t1"; exon_number "19"; ref_gene_id "Sc4wPfr_10.g18928";
Sc4wPfr_10	StringTie	exon	1272644	1272721	1000	+	.	gene_id "MSTRG.61"; transcript_id "Sc4wPfr_10.g18928.t1"; exon_number "20"; ref_gene_id "Sc4wPfr_10.g18928";
Sc4wPfr_10	StringTie	exon	1273166	1273328	1000	+	.	gene_id "MSTRG.61"; transcript_id "Sc4wPfr_10.g18928.t1"; exon_number "21"; ref_gene_id "Sc4wPfr_10.g18928";
Sc4wPfr_10	StringTie	exon	1273461	1273515	1000	+	.	gene_id "MSTRG.61"; transcript_id "Sc4wPfr_10.g18928.t1"; exon_number "22"; ref_gene_id "Sc4wPfr_10.g18928";
Sc4wPfr_10	StringTie	exon	1273602	1273669	1000	+	.	gene_id "MSTRG.61"; transcript_id "Sc4wPfr_10.g18928.t1"; exon_number "23"; ref_gene_id "Sc4wPfr_10.g18928";
Sc4wPfr_10	StringTie	exon	1273933	1274063	1000	+	.	gene_id "MSTRG.61"; transcript_id "Sc4wPfr_10.g18928.t1"; exon_number "24"; ref_gene_id "Sc4wPfr_10.g18928";
Sc4wPfr_10	StringTie	exon	1274146	1274211	1000	+	.	gene_id "MSTRG.61"; transcript_id "Sc4wPfr_10.g18928.t1"; exon_number "25"; ref_gene_id "Sc4wPfr_10.g18928";
Sc4wPfr_10	StringTie	exon	1274300	1274392	1000	+	.	gene_id "MSTRG.61"; transcript_id "Sc4wPfr_10.g18928.t1"; exon_number "26"; ref_gene_id "Sc4wPfr_10.g18928";
Sc4wPfr_10	StringTie	exon	1274602	1274678	1000	+	.	gene_id "MSTRG.61"; transcript_id "Sc4wPfr_10.g18928.t1"; exon_number "27"; ref_gene_id "Sc4wPfr_10.g18928";
Sc4wPfr_10	StringTie	exon	1275302	1275424	1000	+	.	gene_id "MSTRG.61"; transcript_id "Sc4wPfr_10.g18928.t1"; exon_number "28"; ref_gene_id "Sc4wPfr_10.g18928";
Sc4wPfr_10	StringTie	exon	1275914	1275980	1000	+	.	gene_id "MSTRG.61"; transcript_id "Sc4wPfr_10.g18928.t1"; exon_number "29"; ref_gene_id "Sc4wPfr_10.g18928";
Sc4wPfr_10	StringTie	transcript	1253463	1275589	1000	+	.	gene_id "MSTRG.61"; transcript_id "MSTRG.61.2";
Sc4wPfr_10	StringTie	exon	1253463	1253635	1000	+	.	gene_id "MSTRG.61"; transcript_id "MSTRG.61.2"; exon_number "1";
Sc4wPfr_10	StringTie	exon	1255248	1255301	1000	+	.	gene_id "MSTRG.61"; transcript_id "MSTRG.61.2"; exon_number "2";
Sc4wPfr_10	StringTie	exon	1258883	1259017	1000	+	.	gene_id "MSTRG.61"; transcript_id "MSTRG.61.2"; exon_number "3";
Sc4wPfr_10	StringTie	exon	1265970	1266050	1000	+	.	gene_id "MSTRG.61"; transcript_id "MSTRG.61.2"; exon_number "4";
Sc4wPfr_10	StringTie	exon	1266608	1266738	1000	+	.	gene_id "MSTRG.61"; transcript_id "MSTRG.61.2"; exon_number "5";
Sc4wPfr_10	StringTie	exon	1267710	1267932	1000	+	.	gene_id "MSTRG.61"; transcript_id "MSTRG.61.2"; exon_number "6";
Sc4wPfr_10	StringTie	exon	1268162	1268260	1000	+	.	gene_id "MSTRG.61"; transcript_id "MSTRG.61.2"; exon_number "7";
Sc4wPfr_10	StringTie	exon	1272644	1272721	1000	+	.	gene_id "MSTRG.61"; transcript_id "MSTRG.61.2"; exon_number "8";
Sc4wPfr_10	StringTie	exon	1273166	1273328	1000	+	.	gene_id "MSTRG.61"; transcript_id "MSTRG.61.2"; exon_number "9";
Sc4wPfr_10	StringTie	exon	1273461	1273515	1000	+	.	gene_id "MSTRG.61"; transcript_id "MSTRG.61.2"; exon_number "10";
Sc4wPfr_10	StringTie	exon	1273602	1273669	1000	+	.	gene_id "MSTRG.61"; transcript_id "MSTRG.61.2"; exon_number "11";
Sc4wPfr_10	StringTie	exon	1273933	1274063	1000	+	.	gene_id "MSTRG.61"; transcript_id "MSTRG.61.2"; exon_number "12";
Sc4wPfr_10	StringTie	exon	1274146	1274211	1000	+	.	gene_id "MSTRG.61"; transcript_id "MSTRG.61.2"; exon_number "13";
Sc4wPfr_10	StringTie	exon	1274300	1274392	1000	+	.	gene_id "MSTRG.61"; transcript_id "MSTRG.61.2"; exon_number "14";
Sc4wPfr_10	StringTie	exon	1274602	1274678	1000	+	.	gene_id "MSTRG.61"; transcript_id "MSTRG.61.2"; exon_number "15";
Sc4wPfr_10	StringTie	exon	1275302	1275589	1000	+	.	gene_id "MSTRG.61"; transcript_id "MSTRG.61.2"; exon_number "16";
Sc4wPfr_10	StringTie	transcript	1307788	1309703	1000	+	.	gene_id "MSTRG.62"; transcript_id "MSTRG.62.1";
Sc4wPfr_10	StringTie	exon	1307788	1309703	1000	+	.	gene_id "MSTRG.62"; transcript_id "MSTRG.62.1"; exon_number "1";
Sc4wPfr_10	StringTie	transcript	1307876	1308937	1000	+	.	gene_id "MSTRG.62"; transcript_id "Sc4wPfr_10.g18929.t1"; ref_gene_id "Sc4wPfr_10.g18929";
Sc4wPfr_10	StringTie	exon	1307876	1308148	1000	+	.	gene_id "MSTRG.62"; transcript_id "Sc4wPfr_10.g18929.t1"; exon_number "1"; ref_gene_id "Sc4wPfr_10.g18929";
Sc4wPfr_10	StringTie	exon	1308566	1308937	1000	+	.	gene_id "MSTRG.62"; transcript_id "Sc4wPfr_10.g18929.t1"; exon_number "2"; ref_gene_id "Sc4wPfr_10.g18929";
Sc4wPfr_10	StringTie	transcript	1329057	1378049	1000	+	.	gene_id "MSTRG.63"; transcript_id "MSTRG.63.1";
Sc4wPfr_10	StringTie	exon	1329057	1329738	1000	+	.	gene_id "MSTRG.63"; transcript_id "MSTRG.63.1"; exon_number "1";
Sc4wPfr_10	StringTie	exon	1341745	1341801	1000	+	.	gene_id "MSTRG.63"; transcript_id "MSTRG.63.1"; exon_number "2";
Sc4wPfr_10	StringTie	exon	1349227	1349361	1000	+	.	gene_id "MSTRG.63"; transcript_id "MSTRG.63.1"; exon_number "3";
Sc4wPfr_10	StringTie	exon	1354131	1354193	1000	+	.	gene_id "MSTRG.63"; transcript_id "MSTRG.63.1"; exon_number "4";
Sc4wPfr_10	StringTie	exon	1360223	1360353	1000	+	.	gene_id "MSTRG.63"; transcript_id "MSTRG.63.1"; exon_number "5";
Sc4wPfr_10	StringTie	exon	1365995	1366214	1000	+	.	gene_id "MSTRG.63"; transcript_id "MSTRG.63.1"; exon_number "6";
Sc4wPfr_10	StringTie	exon	1376383	1376481	1000	+	.	gene_id "MSTRG.63"; transcript_id "MSTRG.63.1"; exon_number "7";
Sc4wPfr_10	StringTie	exon	1376783	1376860	1000	+	.	gene_id "MSTRG.63"; transcript_id "MSTRG.63.1"; exon_number "8";
Sc4wPfr_10	StringTie	exon	1376940	1377102	1000	+	.	gene_id "MSTRG.63"; transcript_id "MSTRG.63.1"; exon_number "9";
Sc4wPfr_10	StringTie	exon	1377437	1377491	1000	+	.	gene_id "MSTRG.63"; transcript_id "MSTRG.63.1"; exon_number "10";
Sc4wPfr_10	StringTie	exon	1377736	1377803	1000	+	.	gene_id "MSTRG.63"; transcript_id "MSTRG.63.1"; exon_number "11";
Sc4wPfr_10	StringTie	exon	1377922	1378049	1000	+	.	gene_id "MSTRG.63"; transcript_id "MSTRG.63.1"; exon_number "12";
Sc4wPfr_10	StringTie	transcript	1329142	1329759	1000	+	.	gene_id "MSTRG.63"; transcript_id "Sc4wPfr_10.g18930.t1"; ref_gene_id "Sc4wPfr_10.g18930";
Sc4wPfr_10	StringTie	exon	1329142	1329759	1000	+	.	gene_id "MSTRG.63"; transcript_id "Sc4wPfr_10.g18930.t1"; exon_number "1"; ref_gene_id "Sc4wPfr_10.g18930";
Sc4wPfr_10	StringTie	transcript	1334959	1388655	1000	+	.	gene_id "MSTRG.63"; transcript_id "MSTRG.63.3";
Sc4wPfr_10	StringTie	exon	1334959	1336818	1000	+	.	gene_id "MSTRG.63"; transcript_id "MSTRG.63.3"; exon_number "1";
Sc4wPfr_10	StringTie	exon	1341745	1341801	1000	+	.	gene_id "MSTRG.63"; transcript_id "MSTRG.63.3"; exon_number "2";
Sc4wPfr_10	StringTie	exon	1349227	1349361	1000	+	.	gene_id "MSTRG.63"; transcript_id "MSTRG.63.3"; exon_number "3";
Sc4wPfr_10	StringTie	exon	1354131	1354193	1000	+	.	gene_id "MSTRG.63"; transcript_id "MSTRG.63.3"; exon_number "4";
Sc4wPfr_10	StringTie	exon	1360223	1360353	1000	+	.	gene_id "MSTRG.63"; transcript_id "MSTRG.63.3"; exon_number "5";
Sc4wPfr_10	StringTie	exon	1365995	1366214	1000	+	.	gene_id "MSTRG.63"; transcript_id "MSTRG.63.3"; exon_number "6";
Sc4wPfr_10	StringTie	exon	1376383	1376481	1000	+	.	gene_id "MSTRG.63"; transcript_id "MSTRG.63.3"; exon_number "7";
Sc4wPfr_10	StringTie	exon	1376783	1376860	1000	+	.	gene_id "MSTRG.63"; transcript_id "MSTRG.63.3"; exon_number "8";
Sc4wPfr_10	StringTie	exon	1376940	1377102	1000	+	.	gene_id "MSTRG.63"; transcript_id "MSTRG.63.3"; exon_number "9";
Sc4wPfr_10	StringTie	exon	1377437	1377491	1000	+	.	gene_id "MSTRG.63"; transcript_id "MSTRG.63.3"; exon_number "10";
Sc4wPfr_10	StringTie	exon	1377736	1377803	1000	+	.	gene_id "MSTRG.63"; transcript_id "MSTRG.63.3"; exon_number "11";
Sc4wPfr_10	StringTie	exon	1377922	1378049	1000	+	.	gene_id "MSTRG.63"; transcript_id "MSTRG.63.3"; exon_number "12";
Sc4wPfr_10	StringTie	exon	1378226	1378291	1000	+	.	gene_id "MSTRG.63"; transcript_id "MSTRG.63.3"; exon_number "13";
Sc4wPfr_10	StringTie	exon	1380605	1380697	1000	+	.	gene_id "MSTRG.63"; transcript_id "MSTRG.63.3"; exon_number "14";
Sc4wPfr_10	StringTie	exon	1380781	1380857	1000	+	.	gene_id "MSTRG.63"; transcript_id "MSTRG.63.3"; exon_number "15";
Sc4wPfr_10	StringTie	exon	1388175	1388655	1000	+	.	gene_id "MSTRG.63"; transcript_id "MSTRG.63.3"; exon_number "16";
Sc4wPfr_10	StringTie	transcript	1334959	1366280	1000	+	.	gene_id "MSTRG.63"; transcript_id "Sc4wPfr_10.g18931.t1"; ref_gene_id "Sc4wPfr_10.g18931";
Sc4wPfr_10	StringTie	exon	1334959	1336818	1000	+	.	gene_id "MSTRG.63"; transcript_id "Sc4wPfr_10.g18931.t1"; exon_number "1"; ref_gene_id "Sc4wPfr_10.g18931";
Sc4wPfr_10	StringTie	exon	1341745	1341801	1000	+	.	gene_id "MSTRG.63"; transcript_id "Sc4wPfr_10.g18931.t1"; exon_number "2"; ref_gene_id "Sc4wPfr_10.g18931";
Sc4wPfr_10	StringTie	exon	1349227	1349361	1000	+	.	gene_id "MSTRG.63"; transcript_id "Sc4wPfr_10.g18931.t1"; exon_number "3"; ref_gene_id "Sc4wPfr_10.g18931";
Sc4wPfr_10	StringTie	exon	1354131	1354193	1000	+	.	gene_id "MSTRG.63"; transcript_id "Sc4wPfr_10.g18931.t1"; exon_number "4"; ref_gene_id "Sc4wPfr_10.g18931";
Sc4wPfr_10	StringTie	exon	1360223	1360353	1000	+	.	gene_id "MSTRG.63"; transcript_id "Sc4wPfr_10.g18931.t1"; exon_number "5"; ref_gene_id "Sc4wPfr_10.g18931";
Sc4wPfr_10	StringTie	exon	1365995	1366280	1000	+	.	gene_id "MSTRG.63"; transcript_id "Sc4wPfr_10.g18931.t1"; exon_number "6"; ref_gene_id "Sc4wPfr_10.g18931";
Sc4wPfr_10	StringTie	transcript	1371335	1388301	1000	+	.	gene_id "MSTRG.63"; transcript_id "Sc4wPfr_10.g18934.t1"; ref_gene_id "Sc4wPfr_10.g18934";
Sc4wPfr_10	StringTie	exon	1371335	1372330	1000	+	.	gene_id "MSTRG.63"; transcript_id "Sc4wPfr_10.g18934.t1"; exon_number "1"; ref_gene_id "Sc4wPfr_10.g18934";
Sc4wPfr_10	StringTie	exon	1376383	1376481	1000	+	.	gene_id "MSTRG.63"; transcript_id "Sc4wPfr_10.g18934.t1"; exon_number "2"; ref_gene_id "Sc4wPfr_10.g18934";
Sc4wPfr_10	StringTie	exon	1376783	1376860	1000	+	.	gene_id "MSTRG.63"; transcript_id "Sc4wPfr_10.g18934.t1"; exon_number "3"; ref_gene_id "Sc4wPfr_10.g18934";
Sc4wPfr_10	StringTie	exon	1376940	1377102	1000	+	.	gene_id "MSTRG.63"; transcript_id "Sc4wPfr_10.g18934.t1"; exon_number "4"; ref_gene_id "Sc4wPfr_10.g18934";
Sc4wPfr_10	StringTie	exon	1377437	1377491	1000	+	.	gene_id "MSTRG.63"; transcript_id "Sc4wPfr_10.g18934.t1"; exon_number "5"; ref_gene_id "Sc4wPfr_10.g18934";
Sc4wPfr_10	StringTie	exon	1377736	1377803	1000	+	.	gene_id "MSTRG.63"; transcript_id "Sc4wPfr_10.g18934.t1"; exon_number "6"; ref_gene_id "Sc4wPfr_10.g18934";
Sc4wPfr_10	StringTie	exon	1377922	1378049	1000	+	.	gene_id "MSTRG.63"; transcript_id "Sc4wPfr_10.g18934.t1"; exon_number "7"; ref_gene_id "Sc4wPfr_10.g18934";
Sc4wPfr_10	StringTie	exon	1378226	1378291	1000	+	.	gene_id "MSTRG.63"; transcript_id "Sc4wPfr_10.g18934.t1"; exon_number "8"; ref_gene_id "Sc4wPfr_10.g18934";
Sc4wPfr_10	StringTie	exon	1380605	1380697	1000	+	.	gene_id "MSTRG.63"; transcript_id "Sc4wPfr_10.g18934.t1"; exon_number "9"; ref_gene_id "Sc4wPfr_10.g18934";
Sc4wPfr_10	StringTie	exon	1380781	1380857	1000	+	.	gene_id "MSTRG.63"; transcript_id "Sc4wPfr_10.g18934.t1"; exon_number "10"; ref_gene_id "Sc4wPfr_10.g18934";
Sc4wPfr_10	StringTie	exon	1388175	1388301	1000	+	.	gene_id "MSTRG.63"; transcript_id "Sc4wPfr_10.g18934.t1"; exon_number "11"; ref_gene_id "Sc4wPfr_10.g18934";
Sc4wPfr_10	StringTie	transcript	1369602	1370666	1000	+	.	gene_id "MSTRG.64"; transcript_id "Sc4wPfr_10.g18932.t1"; ref_gene_id "Sc4wPfr_10.g18932";
Sc4wPfr_10	StringTie	exon	1369602	1370666	1000	+	.	gene_id "MSTRG.64"; transcript_id "Sc4wPfr_10.g18932.t1"; exon_number "1"; ref_gene_id "Sc4wPfr_10.g18932";
Sc4wPfr_10	StringTie	transcript	1370727	1371035	1000	-	.	gene_id "MSTRG.65"; transcript_id "Sc4wPfr_10.g18933.t1"; ref_gene_id "Sc4wPfr_10.g18933";
Sc4wPfr_10	StringTie	exon	1370727	1371035	1000	-	.	gene_id "MSTRG.65"; transcript_id "Sc4wPfr_10.g18933.t1"; exon_number "1"; ref_gene_id "Sc4wPfr_10.g18933";
Sc4wPfr_10	StringTie	transcript	1395552	1397760	1000	+	.	gene_id "MSTRG.66"; transcript_id "MSTRG.66.1";
Sc4wPfr_10	StringTie	exon	1395552	1397760	1000	+	.	gene_id "MSTRG.66"; transcript_id "MSTRG.66.1"; exon_number "1";
Sc4wPfr_10	StringTie	transcript	1396284	1397704	1000	+	.	gene_id "MSTRG.67"; transcript_id "MSTRG.67.1";
Sc4wPfr_10	StringTie	exon	1396284	1396419	1000	+	.	gene_id "MSTRG.67"; transcript_id "MSTRG.67.1"; exon_number "1";
Sc4wPfr_10	StringTie	exon	1396500	1397704	1000	+	.	gene_id "MSTRG.67"; transcript_id "MSTRG.67.1"; exon_number "2";
Sc4wPfr_10	StringTie	transcript	1418103	1421714	1000	+	.	gene_id "MSTRG.68"; transcript_id "MSTRG.68.1";
Sc4wPfr_10	StringTie	exon	1418103	1418281	1000	+	.	gene_id "MSTRG.68"; transcript_id "MSTRG.68.1"; exon_number "1";
Sc4wPfr_10	StringTie	exon	1420077	1421714	1000	+	.	gene_id "MSTRG.68"; transcript_id "MSTRG.68.1"; exon_number "2";
Sc4wPfr_10	StringTie	transcript	1420440	1421171	1000	+	.	gene_id "MSTRG.68"; transcript_id "Sc4wPfr_10.g18935.t1"; ref_gene_id "Sc4wPfr_10.g18935";
Sc4wPfr_10	StringTie	exon	1420440	1421171	1000	+	.	gene_id "MSTRG.68"; transcript_id "Sc4wPfr_10.g18935.t1"; exon_number "1"; ref_gene_id "Sc4wPfr_10.g18935";
Sc4wPfr_10	StringTie	transcript	1437266	1455167	1000	+	.	gene_id "MSTRG.69"; transcript_id "MSTRG.69.1";
Sc4wPfr_10	StringTie	exon	1437266	1437832	1000	+	.	gene_id "MSTRG.69"; transcript_id "MSTRG.69.1"; exon_number "1";
Sc4wPfr_10	StringTie	exon	1454165	1454319	1000	+	.	gene_id "MSTRG.69"; transcript_id "MSTRG.69.1"; exon_number "2";
Sc4wPfr_10	StringTie	exon	1454525	1455167	1000	+	.	gene_id "MSTRG.69"; transcript_id "MSTRG.69.1"; exon_number "3";
Sc4wPfr_10	StringTie	transcript	1437417	1454724	1000	+	.	gene_id "MSTRG.69"; transcript_id "Sc4wPfr_10.g18936.t1"; ref_gene_id "Sc4wPfr_10.g18936";
Sc4wPfr_10	StringTie	exon	1437417	1437593	1000	+	.	gene_id "MSTRG.69"; transcript_id "Sc4wPfr_10.g18936.t1"; exon_number "1"; ref_gene_id "Sc4wPfr_10.g18936";
Sc4wPfr_10	StringTie	exon	1437693	1437832	1000	+	.	gene_id "MSTRG.69"; transcript_id "Sc4wPfr_10.g18936.t1"; exon_number "2"; ref_gene_id "Sc4wPfr_10.g18936";
Sc4wPfr_10	StringTie	exon	1454165	1454319	1000	+	.	gene_id "MSTRG.69"; transcript_id "Sc4wPfr_10.g18936.t1"; exon_number "3"; ref_gene_id "Sc4wPfr_10.g18936";
Sc4wPfr_10	StringTie	exon	1454525	1454724	1000	+	.	gene_id "MSTRG.69"; transcript_id "Sc4wPfr_10.g18936.t1"; exon_number "4"; ref_gene_id "Sc4wPfr_10.g18936";
Sc4wPfr_10	StringTie	transcript	1462334	1502303	1000	+	.	gene_id "MSTRG.70"; transcript_id "Sc4wPfr_10.g18937.t1"; ref_gene_id "Sc4wPfr_10.g18937";
Sc4wPfr_10	StringTie	exon	1462334	1462390	1000	+	.	gene_id "MSTRG.70"; transcript_id "Sc4wPfr_10.g18937.t1"; exon_number "1"; ref_gene_id "Sc4wPfr_10.g18937";
Sc4wPfr_10	StringTie	exon	1462465	1462523	1000	+	.	gene_id "MSTRG.70"; transcript_id "Sc4wPfr_10.g18937.t1"; exon_number "2"; ref_gene_id "Sc4wPfr_10.g18937";
Sc4wPfr_10	StringTie	exon	1468488	1468621	1000	+	.	gene_id "MSTRG.70"; transcript_id "Sc4wPfr_10.g18937.t1"; exon_number "3"; ref_gene_id "Sc4wPfr_10.g18937";
Sc4wPfr_10	StringTie	exon	1476628	1476713	1000	+	.	gene_id "MSTRG.70"; transcript_id "Sc4wPfr_10.g18937.t1"; exon_number "4"; ref_gene_id "Sc4wPfr_10.g18937";
Sc4wPfr_10	StringTie	exon	1476840	1476936	1000	+	.	gene_id "MSTRG.70"; transcript_id "Sc4wPfr_10.g18937.t1"; exon_number "5"; ref_gene_id "Sc4wPfr_10.g18937";
Sc4wPfr_10	StringTie	exon	1481398	1481508	1000	+	.	gene_id "MSTRG.70"; transcript_id "Sc4wPfr_10.g18937.t1"; exon_number "6"; ref_gene_id "Sc4wPfr_10.g18937";
Sc4wPfr_10	StringTie	exon	1481607	1481722	1000	+	.	gene_id "MSTRG.70"; transcript_id "Sc4wPfr_10.g18937.t1"; exon_number "7"; ref_gene_id "Sc4wPfr_10.g18937";
Sc4wPfr_10	StringTie	exon	1485311	1485387	1000	+	.	gene_id "MSTRG.70"; transcript_id "Sc4wPfr_10.g18937.t1"; exon_number "8"; ref_gene_id "Sc4wPfr_10.g18937";
Sc4wPfr_10	StringTie	exon	1485525	1485621	1000	+	.	gene_id "MSTRG.70"; transcript_id "Sc4wPfr_10.g18937.t1"; exon_number "9"; ref_gene_id "Sc4wPfr_10.g18937";
Sc4wPfr_10	StringTie	exon	1488559	1488620	1000	+	.	gene_id "MSTRG.70"; transcript_id "Sc4wPfr_10.g18937.t1"; exon_number "10"; ref_gene_id "Sc4wPfr_10.g18937";
Sc4wPfr_10	StringTie	exon	1489722	1489755	1000	+	.	gene_id "MSTRG.70"; transcript_id "Sc4wPfr_10.g18937.t1"; exon_number "11"; ref_gene_id "Sc4wPfr_10.g18937";
Sc4wPfr_10	StringTie	exon	1492589	1492663	1000	+	.	gene_id "MSTRG.70"; transcript_id "Sc4wPfr_10.g18937.t1"; exon_number "12"; ref_gene_id "Sc4wPfr_10.g18937";
Sc4wPfr_10	StringTie	exon	1492889	1492979	1000	+	.	gene_id "MSTRG.70"; transcript_id "Sc4wPfr_10.g18937.t1"; exon_number "13"; ref_gene_id "Sc4wPfr_10.g18937";
Sc4wPfr_10	StringTie	exon	1493115	1493236	1000	+	.	gene_id "MSTRG.70"; transcript_id "Sc4wPfr_10.g18937.t1"; exon_number "14"; ref_gene_id "Sc4wPfr_10.g18937";
Sc4wPfr_10	StringTie	exon	1500166	1500271	1000	+	.	gene_id "MSTRG.70"; transcript_id "Sc4wPfr_10.g18937.t1"; exon_number "15"; ref_gene_id "Sc4wPfr_10.g18937";
Sc4wPfr_10	StringTie	exon	1502044	1502102	1000	+	.	gene_id "MSTRG.70"; transcript_id "Sc4wPfr_10.g18937.t1"; exon_number "16"; ref_gene_id "Sc4wPfr_10.g18937";
Sc4wPfr_10	StringTie	exon	1502181	1502303	1000	+	.	gene_id "MSTRG.70"; transcript_id "Sc4wPfr_10.g18937.t1"; exon_number "17"; ref_gene_id "Sc4wPfr_10.g18937";
Sc4wPfr_10	StringTie	transcript	1545535	1590796	1000	+	.	gene_id "MSTRG.72"; transcript_id "Sc4wPfr_10.g18938.t1"; ref_gene_id "Sc4wPfr_10.g18938";
Sc4wPfr_10	StringTie	exon	1545535	1545573	1000	+	.	gene_id "MSTRG.72"; transcript_id "Sc4wPfr_10.g18938.t1"; exon_number "1"; ref_gene_id "Sc4wPfr_10.g18938";
Sc4wPfr_10	StringTie	exon	1551788	1551829	1000	+	.	gene_id "MSTRG.72"; transcript_id "Sc4wPfr_10.g18938.t1"; exon_number "2"; ref_gene_id "Sc4wPfr_10.g18938";
Sc4wPfr_10	StringTie	exon	1560878	1561426	1000	+	.	gene_id "MSTRG.72"; transcript_id "Sc4wPfr_10.g18938.t1"; exon_number "3"; ref_gene_id "Sc4wPfr_10.g18938";
Sc4wPfr_10	StringTie	exon	1563117	1563319	1000	+	.	gene_id "MSTRG.72"; transcript_id "Sc4wPfr_10.g18938.t1"; exon_number "4"; ref_gene_id "Sc4wPfr_10.g18938";
Sc4wPfr_10	StringTie	exon	1563431	1563684	1000	+	.	gene_id "MSTRG.72"; transcript_id "Sc4wPfr_10.g18938.t1"; exon_number "5"; ref_gene_id "Sc4wPfr_10.g18938";
Sc4wPfr_10	StringTie	exon	1573993	1574214	1000	+	.	gene_id "MSTRG.72"; transcript_id "Sc4wPfr_10.g18938.t1"; exon_number "6"; ref_gene_id "Sc4wPfr_10.g18938";
Sc4wPfr_10	StringTie	exon	1574967	1575257	1000	+	.	gene_id "MSTRG.72"; transcript_id "Sc4wPfr_10.g18938.t1"; exon_number "7"; ref_gene_id "Sc4wPfr_10.g18938";
Sc4wPfr_10	StringTie	exon	1582325	1582750	1000	+	.	gene_id "MSTRG.72"; transcript_id "Sc4wPfr_10.g18938.t1"; exon_number "8"; ref_gene_id "Sc4wPfr_10.g18938";
Sc4wPfr_10	StringTie	exon	1582849	1583116	1000	+	.	gene_id "MSTRG.72"; transcript_id "Sc4wPfr_10.g18938.t1"; exon_number "9"; ref_gene_id "Sc4wPfr_10.g18938";
Sc4wPfr_10	StringTie	exon	1586006	1586118	1000	+	.	gene_id "MSTRG.72"; transcript_id "Sc4wPfr_10.g18938.t1"; exon_number "10"; ref_gene_id "Sc4wPfr_10.g18938";
Sc4wPfr_10	StringTie	exon	1586243	1586373	1000	+	.	gene_id "MSTRG.72"; transcript_id "Sc4wPfr_10.g18938.t1"; exon_number "11"; ref_gene_id "Sc4wPfr_10.g18938";
Sc4wPfr_10	StringTie	exon	1586581	1586712	1000	+	.	gene_id "MSTRG.72"; transcript_id "Sc4wPfr_10.g18938.t1"; exon_number "12"; ref_gene_id "Sc4wPfr_10.g18938";
Sc4wPfr_10	StringTie	exon	1586950	1587143	1000	+	.	gene_id "MSTRG.72"; transcript_id "Sc4wPfr_10.g18938.t1"; exon_number "13"; ref_gene_id "Sc4wPfr_10.g18938";
Sc4wPfr_10	StringTie	exon	1587259	1587473	1000	+	.	gene_id "MSTRG.72"; transcript_id "Sc4wPfr_10.g18938.t1"; exon_number "14"; ref_gene_id "Sc4wPfr_10.g18938";
Sc4wPfr_10	StringTie	exon	1589149	1589423	1000	+	.	gene_id "MSTRG.72"; transcript_id "Sc4wPfr_10.g18938.t1"; exon_number "15"; ref_gene_id "Sc4wPfr_10.g18938";
Sc4wPfr_10	StringTie	exon	1589634	1589690	1000	+	.	gene_id "MSTRG.72"; transcript_id "Sc4wPfr_10.g18938.t1"; exon_number "16"; ref_gene_id "Sc4wPfr_10.g18938";
Sc4wPfr_10	StringTie	exon	1590503	1590796	1000	+	.	gene_id "MSTRG.72"; transcript_id "Sc4wPfr_10.g18938.t1"; exon_number "17"; ref_gene_id "Sc4wPfr_10.g18938";
Sc4wPfr_10	StringTie	transcript	1595438	1595648	1000	-	.	gene_id "MSTRG.73"; transcript_id "MSTRG.73.1";
Sc4wPfr_10	StringTie	exon	1595438	1595648	1000	-	.	gene_id "MSTRG.73"; transcript_id "MSTRG.73.1"; exon_number "1";
Sc4wPfr_10	StringTie	transcript	1601684	1603201	1000	-	.	gene_id "MSTRG.74"; transcript_id "MSTRG.74.1";
Sc4wPfr_10	StringTie	exon	1601684	1603201	1000	-	.	gene_id "MSTRG.74"; transcript_id "MSTRG.74.1"; exon_number "1";
Sc4wPfr_10	StringTie	transcript	1625380	1742580	1000	-	.	gene_id "MSTRG.75"; transcript_id "MSTRG.75.1";
Sc4wPfr_10	StringTie	exon	1625380	1625904	1000	-	.	gene_id "MSTRG.75"; transcript_id "MSTRG.75.1"; exon_number "1";
Sc4wPfr_10	StringTie	exon	1629199	1629255	1000	-	.	gene_id "MSTRG.75"; transcript_id "MSTRG.75.1"; exon_number "2";
Sc4wPfr_10	StringTie	exon	1629786	1629970	1000	-	.	gene_id "MSTRG.75"; transcript_id "MSTRG.75.1"; exon_number "3";
Sc4wPfr_10	StringTie	exon	1633913	1634051	1000	-	.	gene_id "MSTRG.75"; transcript_id "MSTRG.75.1"; exon_number "4";
Sc4wPfr_10	StringTie	exon	1634665	1634728	1000	-	.	gene_id "MSTRG.75"; transcript_id "MSTRG.75.1"; exon_number "5";
Sc4wPfr_10	StringTie	exon	1640081	1640230	1000	-	.	gene_id "MSTRG.75"; transcript_id "MSTRG.75.1"; exon_number "6";
Sc4wPfr_10	StringTie	exon	1640362	1640451	1000	-	.	gene_id "MSTRG.75"; transcript_id "MSTRG.75.1"; exon_number "7";
Sc4wPfr_10	StringTie	exon	1640526	1640633	1000	-	.	gene_id "MSTRG.75"; transcript_id "MSTRG.75.1"; exon_number "8";
Sc4wPfr_10	StringTie	exon	1642438	1642503	1000	-	.	gene_id "MSTRG.75"; transcript_id "MSTRG.75.1"; exon_number "9";
Sc4wPfr_10	StringTie	exon	1644651	1644944	1000	-	.	gene_id "MSTRG.75"; transcript_id "MSTRG.75.1"; exon_number "10";
Sc4wPfr_10	StringTie	exon	1704562	1704822	1000	-	.	gene_id "MSTRG.75"; transcript_id "MSTRG.75.1"; exon_number "11";
Sc4wPfr_10	StringTie	exon	1704934	1706127	1000	-	.	gene_id "MSTRG.75"; transcript_id "MSTRG.75.1"; exon_number "12";
Sc4wPfr_10	StringTie	exon	1706523	1706831	1000	-	.	gene_id "MSTRG.75"; transcript_id "MSTRG.75.1"; exon_number "13";
Sc4wPfr_10	StringTie	exon	1711994	1712179	1000	-	.	gene_id "MSTRG.75"; transcript_id "MSTRG.75.1"; exon_number "14";
Sc4wPfr_10	StringTie	exon	1712418	1712567	1000	-	.	gene_id "MSTRG.75"; transcript_id "MSTRG.75.1"; exon_number "15";
Sc4wPfr_10	StringTie	exon	1727782	1727844	1000	-	.	gene_id "MSTRG.75"; transcript_id "MSTRG.75.1"; exon_number "16";
Sc4wPfr_10	StringTie	exon	1728133	1728198	1000	-	.	gene_id "MSTRG.75"; transcript_id "MSTRG.75.1"; exon_number "17";
Sc4wPfr_10	StringTie	exon	1730884	1730940	1000	-	.	gene_id "MSTRG.75"; transcript_id "MSTRG.75.1"; exon_number "18";
Sc4wPfr_10	StringTie	exon	1731292	1731360	1000	-	.	gene_id "MSTRG.75"; transcript_id "MSTRG.75.1"; exon_number "19";
Sc4wPfr_10	StringTie	exon	1731747	1731857	1000	-	.	gene_id "MSTRG.75"; transcript_id "MSTRG.75.1"; exon_number "20";
Sc4wPfr_10	StringTie	exon	1739287	1739319	1000	-	.	gene_id "MSTRG.75"; transcript_id "MSTRG.75.1"; exon_number "21";
Sc4wPfr_10	StringTie	exon	1739586	1739745	1000	-	.	gene_id "MSTRG.75"; transcript_id "MSTRG.75.1"; exon_number "22";
Sc4wPfr_10	StringTie	exon	1742442	1742580	1000	-	.	gene_id "MSTRG.75"; transcript_id "MSTRG.75.1"; exon_number "23";
Sc4wPfr_10	StringTie	transcript	1625727	1644933	1000	-	.	gene_id "MSTRG.75"; transcript_id "Sc4wPfr_10.g18939.t1"; ref_gene_id "Sc4wPfr_10.g18939";
Sc4wPfr_10	StringTie	exon	1625727	1625904	1000	-	.	gene_id "MSTRG.75"; transcript_id "Sc4wPfr_10.g18939.t1"; exon_number "1"; ref_gene_id "Sc4wPfr_10.g18939";
Sc4wPfr_10	StringTie	exon	1629199	1629255	1000	-	.	gene_id "MSTRG.75"; transcript_id "Sc4wPfr_10.g18939.t1"; exon_number "2"; ref_gene_id "Sc4wPfr_10.g18939";
Sc4wPfr_10	StringTie	exon	1629786	1629970	1000	-	.	gene_id "MSTRG.75"; transcript_id "Sc4wPfr_10.g18939.t1"; exon_number "3"; ref_gene_id "Sc4wPfr_10.g18939";
Sc4wPfr_10	StringTie	exon	1633913	1634051	1000	-	.	gene_id "MSTRG.75"; transcript_id "Sc4wPfr_10.g18939.t1"; exon_number "4"; ref_gene_id "Sc4wPfr_10.g18939";
Sc4wPfr_10	StringTie	exon	1634665	1634728	1000	-	.	gene_id "MSTRG.75"; transcript_id "Sc4wPfr_10.g18939.t1"; exon_number "5"; ref_gene_id "Sc4wPfr_10.g18939";
Sc4wPfr_10	StringTie	exon	1640063	1640230	1000	-	.	gene_id "MSTRG.75"; transcript_id "Sc4wPfr_10.g18939.t1"; exon_number "6"; ref_gene_id "Sc4wPfr_10.g18939";
Sc4wPfr_10	StringTie	exon	1640362	1640451	1000	-	.	gene_id "MSTRG.75"; transcript_id "Sc4wPfr_10.g18939.t1"; exon_number "7"; ref_gene_id "Sc4wPfr_10.g18939";
Sc4wPfr_10	StringTie	exon	1640526	1640633	1000	-	.	gene_id "MSTRG.75"; transcript_id "Sc4wPfr_10.g18939.t1"; exon_number "8"; ref_gene_id "Sc4wPfr_10.g18939";
Sc4wPfr_10	StringTie	exon	1642438	1642503	1000	-	.	gene_id "MSTRG.75"; transcript_id "Sc4wPfr_10.g18939.t1"; exon_number "9"; ref_gene_id "Sc4wPfr_10.g18939";
Sc4wPfr_10	StringTie	exon	1644651	1644933	1000	-	.	gene_id "MSTRG.75"; transcript_id "Sc4wPfr_10.g18939.t1"; exon_number "10"; ref_gene_id "Sc4wPfr_10.g18939";
Sc4wPfr_10	StringTie	transcript	1625727	1644933	1000	-	.	gene_id "MSTRG.75"; transcript_id "Sc4wPfr_10.g18939.t2"; ref_gene_id "Sc4wPfr_10.g18939";
Sc4wPfr_10	StringTie	exon	1625727	1625904	1000	-	.	gene_id "MSTRG.75"; transcript_id "Sc4wPfr_10.g18939.t2"; exon_number "1"; ref_gene_id "Sc4wPfr_10.g18939";
Sc4wPfr_10	StringTie	exon	1629199	1629255	1000	-	.	gene_id "MSTRG.75"; transcript_id "Sc4wPfr_10.g18939.t2"; exon_number "2"; ref_gene_id "Sc4wPfr_10.g18939";
Sc4wPfr_10	StringTie	exon	1629786	1629970	1000	-	.	gene_id "MSTRG.75"; transcript_id "Sc4wPfr_10.g18939.t2"; exon_number "3"; ref_gene_id "Sc4wPfr_10.g18939";
Sc4wPfr_10	StringTie	exon	1633913	1634051	1000	-	.	gene_id "MSTRG.75"; transcript_id "Sc4wPfr_10.g18939.t2"; exon_number "4"; ref_gene_id "Sc4wPfr_10.g18939";
Sc4wPfr_10	StringTie	exon	1634665	1634728	1000	-	.	gene_id "MSTRG.75"; transcript_id "Sc4wPfr_10.g18939.t2"; exon_number "5"; ref_gene_id "Sc4wPfr_10.g18939";
Sc4wPfr_10	StringTie	exon	1640081	1640230	1000	-	.	gene_id "MSTRG.75"; transcript_id "Sc4wPfr_10.g18939.t2"; exon_number "6"; ref_gene_id "Sc4wPfr_10.g18939";
Sc4wPfr_10	StringTie	exon	1640362	1640451	1000	-	.	gene_id "MSTRG.75"; transcript_id "Sc4wPfr_10.g18939.t2"; exon_number "7"; ref_gene_id "Sc4wPfr_10.g18939";
Sc4wPfr_10	StringTie	exon	1640526	1640633	1000	-	.	gene_id "MSTRG.75"; transcript_id "Sc4wPfr_10.g18939.t2"; exon_number "8"; ref_gene_id "Sc4wPfr_10.g18939";
Sc4wPfr_10	StringTie	exon	1642438	1642503	1000	-	.	gene_id "MSTRG.75"; transcript_id "Sc4wPfr_10.g18939.t2"; exon_number "9"; ref_gene_id "Sc4wPfr_10.g18939";
Sc4wPfr_10	StringTie	exon	1644651	1644933	1000	-	.	gene_id "MSTRG.75"; transcript_id "Sc4wPfr_10.g18939.t2"; exon_number "10"; ref_gene_id "Sc4wPfr_10.g18939";
Sc4wPfr_10	StringTie	transcript	1679941	1745510	1000	-	.	gene_id "MSTRG.75"; transcript_id "Sc4wPfr_10.g18946.t1"; ref_gene_id "Sc4wPfr_10.g18946";
Sc4wPfr_10	StringTie	exon	1679941	1679975	1000	-	.	gene_id "MSTRG.75"; transcript_id "Sc4wPfr_10.g18946.t1"; exon_number "1"; ref_gene_id "Sc4wPfr_10.g18946";
Sc4wPfr_10	StringTie	exon	1687569	1687637	1000	-	.	gene_id "MSTRG.75"; transcript_id "Sc4wPfr_10.g18946.t1"; exon_number "2"; ref_gene_id "Sc4wPfr_10.g18946";
Sc4wPfr_10	StringTie	exon	1688047	1688157	1000	-	.	gene_id "MSTRG.75"; transcript_id "Sc4wPfr_10.g18946.t1"; exon_number "3"; ref_gene_id "Sc4wPfr_10.g18946";
Sc4wPfr_10	StringTie	exon	1704562	1704822	1000	-	.	gene_id "MSTRG.75"; transcript_id "Sc4wPfr_10.g18946.t1"; exon_number "4"; ref_gene_id "Sc4wPfr_10.g18946";
Sc4wPfr_10	StringTie	exon	1704934	1706127	1000	-	.	gene_id "MSTRG.75"; transcript_id "Sc4wPfr_10.g18946.t1"; exon_number "5"; ref_gene_id "Sc4wPfr_10.g18946";
Sc4wPfr_10	StringTie	exon	1706523	1706831	1000	-	.	gene_id "MSTRG.75"; transcript_id "Sc4wPfr_10.g18946.t1"; exon_number "6"; ref_gene_id "Sc4wPfr_10.g18946";
Sc4wPfr_10	StringTie	exon	1711994	1712179	1000	-	.	gene_id "MSTRG.75"; transcript_id "Sc4wPfr_10.g18946.t1"; exon_number "7"; ref_gene_id "Sc4wPfr_10.g18946";
Sc4wPfr_10	StringTie	exon	1712418	1712567	1000	-	.	gene_id "MSTRG.75"; transcript_id "Sc4wPfr_10.g18946.t1"; exon_number "8"; ref_gene_id "Sc4wPfr_10.g18946";
Sc4wPfr_10	StringTie	exon	1727782	1727844	1000	-	.	gene_id "MSTRG.75"; transcript_id "Sc4wPfr_10.g18946.t1"; exon_number "9"; ref_gene_id "Sc4wPfr_10.g18946";
Sc4wPfr_10	StringTie	exon	1728133	1728198	1000	-	.	gene_id "MSTRG.75"; transcript_id "Sc4wPfr_10.g18946.t1"; exon_number "10"; ref_gene_id "Sc4wPfr_10.g18946";
Sc4wPfr_10	StringTie	exon	1730884	1730940	1000	-	.	gene_id "MSTRG.75"; transcript_id "Sc4wPfr_10.g18946.t1"; exon_number "11"; ref_gene_id "Sc4wPfr_10.g18946";
Sc4wPfr_10	StringTie	exon	1731292	1731360	1000	-	.	gene_id "MSTRG.75"; transcript_id "Sc4wPfr_10.g18946.t1"; exon_number "12"; ref_gene_id "Sc4wPfr_10.g18946";
Sc4wPfr_10	StringTie	exon	1731747	1731857	1000	-	.	gene_id "MSTRG.75"; transcript_id "Sc4wPfr_10.g18946.t1"; exon_number "13"; ref_gene_id "Sc4wPfr_10.g18946";
Sc4wPfr_10	StringTie	exon	1739287	1739319	1000	-	.	gene_id "MSTRG.75"; transcript_id "Sc4wPfr_10.g18946.t1"; exon_number "14"; ref_gene_id "Sc4wPfr_10.g18946";
Sc4wPfr_10	StringTie	exon	1739586	1739745	1000	-	.	gene_id "MSTRG.75"; transcript_id "Sc4wPfr_10.g18946.t1"; exon_number "15"; ref_gene_id "Sc4wPfr_10.g18946";
Sc4wPfr_10	StringTie	exon	1742442	1742575	1000	-	.	gene_id "MSTRG.75"; transcript_id "Sc4wPfr_10.g18946.t1"; exon_number "16"; ref_gene_id "Sc4wPfr_10.g18946";
Sc4wPfr_10	StringTie	exon	1745507	1745510	1000	-	.	gene_id "MSTRG.75"; transcript_id "Sc4wPfr_10.g18946.t1"; exon_number "17"; ref_gene_id "Sc4wPfr_10.g18946";
Sc4wPfr_10	StringTie	transcript	1645399	1652895	1000	+	.	gene_id "MSTRG.76"; transcript_id "Sc4wPfr_10.g18940.t1"; ref_gene_id "Sc4wPfr_10.g18940";
Sc4wPfr_10	StringTie	exon	1645399	1645414	1000	+	.	gene_id "MSTRG.76"; transcript_id "Sc4wPfr_10.g18940.t1"; exon_number "1"; ref_gene_id "Sc4wPfr_10.g18940";
Sc4wPfr_10	StringTie	exon	1652372	1652895	1000	+	.	gene_id "MSTRG.76"; transcript_id "Sc4wPfr_10.g18940.t1"; exon_number "2"; ref_gene_id "Sc4wPfr_10.g18940";
Sc4wPfr_10	StringTie	transcript	1656050	1656724	1000	-	.	gene_id "MSTRG.77"; transcript_id "Sc4wPfr_10.g18941.t1"; ref_gene_id "Sc4wPfr_10.g18941";
Sc4wPfr_10	StringTie	exon	1656050	1656724	1000	-	.	gene_id "MSTRG.77"; transcript_id "Sc4wPfr_10.g18941.t1"; exon_number "1"; ref_gene_id "Sc4wPfr_10.g18941";
Sc4wPfr_10	StringTie	transcript	1657874	1659594	1000	+	.	gene_id "MSTRG.78"; transcript_id "Sc4wPfr_10.g18942.t1"; ref_gene_id "Sc4wPfr_10.g18942";
Sc4wPfr_10	StringTie	exon	1657874	1657916	1000	+	.	gene_id "MSTRG.78"; transcript_id "Sc4wPfr_10.g18942.t1"; exon_number "1"; ref_gene_id "Sc4wPfr_10.g18942";
Sc4wPfr_10	StringTie	exon	1658522	1659594	1000	+	.	gene_id "MSTRG.78"; transcript_id "Sc4wPfr_10.g18942.t1"; exon_number "2"; ref_gene_id "Sc4wPfr_10.g18942";
Sc4wPfr_10	StringTie	transcript	1664063	1664488	1000	+	.	gene_id "MSTRG.79"; transcript_id "Sc4wPfr_10.g18943.t1"; ref_gene_id "Sc4wPfr_10.g18943";
Sc4wPfr_10	StringTie	exon	1664063	1664221	1000	+	.	gene_id "MSTRG.79"; transcript_id "Sc4wPfr_10.g18943.t1"; exon_number "1"; ref_gene_id "Sc4wPfr_10.g18943";
Sc4wPfr_10	StringTie	exon	1664363	1664488	1000	+	.	gene_id "MSTRG.79"; transcript_id "Sc4wPfr_10.g18943.t1"; exon_number "2"; ref_gene_id "Sc4wPfr_10.g18943";
Sc4wPfr_10	StringTie	transcript	1667127	1667381	1000	+	.	gene_id "MSTRG.80"; transcript_id "Sc4wPfr_10.g18944.t1"; ref_gene_id "Sc4wPfr_10.g18944";
Sc4wPfr_10	StringTie	exon	1667127	1667381	1000	+	.	gene_id "MSTRG.80"; transcript_id "Sc4wPfr_10.g18944.t1"; exon_number "1"; ref_gene_id "Sc4wPfr_10.g18944";
Sc4wPfr_10	StringTie	transcript	1668159	1669067	1000	+	.	gene_id "MSTRG.81"; transcript_id "Sc4wPfr_10.g18945.t1"; ref_gene_id "Sc4wPfr_10.g18945";
Sc4wPfr_10	StringTie	exon	1668159	1669067	1000	+	.	gene_id "MSTRG.81"; transcript_id "Sc4wPfr_10.g18945.t1"; exon_number "1"; ref_gene_id "Sc4wPfr_10.g18945";
Sc4wPfr_10	StringTie	transcript	1750904	1785916	1000	+	.	gene_id "MSTRG.82"; transcript_id "Sc4wPfr_10.g18947.t1"; ref_gene_id "Sc4wPfr_10.g18947";
Sc4wPfr_10	StringTie	exon	1750904	1750949	1000	+	.	gene_id "MSTRG.82"; transcript_id "Sc4wPfr_10.g18947.t1"; exon_number "1"; ref_gene_id "Sc4wPfr_10.g18947";
Sc4wPfr_10	StringTie	exon	1761726	1761739	1000	+	.	gene_id "MSTRG.82"; transcript_id "Sc4wPfr_10.g18947.t1"; exon_number "2"; ref_gene_id "Sc4wPfr_10.g18947";
Sc4wPfr_10	StringTie	exon	1761856	1762812	1000	+	.	gene_id "MSTRG.82"; transcript_id "Sc4wPfr_10.g18947.t1"; exon_number "3"; ref_gene_id "Sc4wPfr_10.g18947";
Sc4wPfr_10	StringTie	exon	1773621	1773722	1000	+	.	gene_id "MSTRG.82"; transcript_id "Sc4wPfr_10.g18947.t1"; exon_number "4"; ref_gene_id "Sc4wPfr_10.g18947";
Sc4wPfr_10	StringTie	exon	1774254	1774406	1000	+	.	gene_id "MSTRG.82"; transcript_id "Sc4wPfr_10.g18947.t1"; exon_number "5"; ref_gene_id "Sc4wPfr_10.g18947";
Sc4wPfr_10	StringTie	exon	1774496	1774683	1000	+	.	gene_id "MSTRG.82"; transcript_id "Sc4wPfr_10.g18947.t1"; exon_number "6"; ref_gene_id "Sc4wPfr_10.g18947";
Sc4wPfr_10	StringTie	exon	1782572	1782668	1000	+	.	gene_id "MSTRG.82"; transcript_id "Sc4wPfr_10.g18947.t1"; exon_number "7"; ref_gene_id "Sc4wPfr_10.g18947";
Sc4wPfr_10	StringTie	exon	1782878	1783891	1000	+	.	gene_id "MSTRG.82"; transcript_id "Sc4wPfr_10.g18947.t1"; exon_number "8"; ref_gene_id "Sc4wPfr_10.g18947";
Sc4wPfr_10	StringTie	exon	1785767	1785916	1000	+	.	gene_id "MSTRG.82"; transcript_id "Sc4wPfr_10.g18947.t1"; exon_number "9"; ref_gene_id "Sc4wPfr_10.g18947";
Sc4wPfr_10	StringTie	transcript	1765838	1766404	1000	-	.	gene_id "MSTRG.83"; transcript_id "Sc4wPfr_10.g18948.t1"; ref_gene_id "Sc4wPfr_10.g18948";
Sc4wPfr_10	StringTie	exon	1765838	1766404	1000	-	.	gene_id "MSTRG.83"; transcript_id "Sc4wPfr_10.g18948.t1"; exon_number "1"; ref_gene_id "Sc4wPfr_10.g18948";
Sc4wPfr_10	StringTie	transcript	1768720	1768980	1000	+	.	gene_id "MSTRG.84"; transcript_id "Sc4wPfr_10.g18949.t1"; ref_gene_id "Sc4wPfr_10.g18949";
Sc4wPfr_10	StringTie	exon	1768720	1768980	1000	+	.	gene_id "MSTRG.84"; transcript_id "Sc4wPfr_10.g18949.t1"; exon_number "1"; ref_gene_id "Sc4wPfr_10.g18949";
Sc4wPfr_10	StringTie	transcript	1799998	1822103	1000	-	.	gene_id "MSTRG.85"; transcript_id "Sc4wPfr_10.g18950.t1"; ref_gene_id "Sc4wPfr_10.g18950";
Sc4wPfr_10	StringTie	exon	1799998	1800146	1000	-	.	gene_id "MSTRG.85"; transcript_id "Sc4wPfr_10.g18950.t1"; exon_number "1"; ref_gene_id "Sc4wPfr_10.g18950";
Sc4wPfr_10	StringTie	exon	1800338	1800426	1000	-	.	gene_id "MSTRG.85"; transcript_id "Sc4wPfr_10.g18950.t1"; exon_number "2"; ref_gene_id "Sc4wPfr_10.g18950";
Sc4wPfr_10	StringTie	exon	1807968	1808022	1000	-	.	gene_id "MSTRG.85"; transcript_id "Sc4wPfr_10.g18950.t1"; exon_number "3"; ref_gene_id "Sc4wPfr_10.g18950";
Sc4wPfr_10	StringTie	exon	1809596	1809659	1000	-	.	gene_id "MSTRG.85"; transcript_id "Sc4wPfr_10.g18950.t1"; exon_number "4"; ref_gene_id "Sc4wPfr_10.g18950";
Sc4wPfr_10	StringTie	exon	1813491	1813542	1000	-	.	gene_id "MSTRG.85"; transcript_id "Sc4wPfr_10.g18950.t1"; exon_number "5"; ref_gene_id "Sc4wPfr_10.g18950";
Sc4wPfr_10	StringTie	exon	1816477	1816532	1000	-	.	gene_id "MSTRG.85"; transcript_id "Sc4wPfr_10.g18950.t1"; exon_number "6"; ref_gene_id "Sc4wPfr_10.g18950";
Sc4wPfr_10	StringTie	exon	1820900	1820959	1000	-	.	gene_id "MSTRG.85"; transcript_id "Sc4wPfr_10.g18950.t1"; exon_number "7"; ref_gene_id "Sc4wPfr_10.g18950";
Sc4wPfr_10	StringTie	exon	1821975	1822103	1000	-	.	gene_id "MSTRG.85"; transcript_id "Sc4wPfr_10.g18950.t1"; exon_number "8"; ref_gene_id "Sc4wPfr_10.g18950";
Sc4wPfr_10	StringTie	transcript	1824159	1854307	1000	+	.	gene_id "MSTRG.86"; transcript_id "Sc4wPfr_10.g18951.t1"; ref_gene_id "Sc4wPfr_10.g18951";
Sc4wPfr_10	StringTie	exon	1824159	1824185	1000	+	.	gene_id "MSTRG.86"; transcript_id "Sc4wPfr_10.g18951.t1"; exon_number "1"; ref_gene_id "Sc4wPfr_10.g18951";
Sc4wPfr_10	StringTie	exon	1832792	1833102	1000	+	.	gene_id "MSTRG.86"; transcript_id "Sc4wPfr_10.g18951.t1"; exon_number "2"; ref_gene_id "Sc4wPfr_10.g18951";
Sc4wPfr_10	StringTie	exon	1838518	1838761	1000	+	.	gene_id "MSTRG.86"; transcript_id "Sc4wPfr_10.g18951.t1"; exon_number "3"; ref_gene_id "Sc4wPfr_10.g18951";
Sc4wPfr_10	StringTie	exon	1851000	1851155	1000	+	.	gene_id "MSTRG.86"; transcript_id "Sc4wPfr_10.g18951.t1"; exon_number "4"; ref_gene_id "Sc4wPfr_10.g18951";
Sc4wPfr_10	StringTie	exon	1853654	1853725	1000	+	.	gene_id "MSTRG.86"; transcript_id "Sc4wPfr_10.g18951.t1"; exon_number "5"; ref_gene_id "Sc4wPfr_10.g18951";
Sc4wPfr_10	StringTie	exon	1853821	1853889	1000	+	.	gene_id "MSTRG.86"; transcript_id "Sc4wPfr_10.g18951.t1"; exon_number "6"; ref_gene_id "Sc4wPfr_10.g18951";
Sc4wPfr_10	StringTie	exon	1854053	1854307	1000	+	.	gene_id "MSTRG.86"; transcript_id "Sc4wPfr_10.g18951.t1"; exon_number "7"; ref_gene_id "Sc4wPfr_10.g18951";
Sc4wPfr_10	StringTie	transcript	1826785	1854307	1000	+	.	gene_id "MSTRG.86"; transcript_id "MSTRG.86.2";
Sc4wPfr_10	StringTie	exon	1826785	1826981	1000	+	.	gene_id "MSTRG.86"; transcript_id "MSTRG.86.2"; exon_number "1";
Sc4wPfr_10	StringTie	exon	1832792	1833102	1000	+	.	gene_id "MSTRG.86"; transcript_id "MSTRG.86.2"; exon_number "2";
Sc4wPfr_10	StringTie	exon	1838518	1838761	1000	+	.	gene_id "MSTRG.86"; transcript_id "MSTRG.86.2"; exon_number "3";
Sc4wPfr_10	StringTie	exon	1851000	1851155	1000	+	.	gene_id "MSTRG.86"; transcript_id "MSTRG.86.2"; exon_number "4";
Sc4wPfr_10	StringTie	exon	1853654	1853725	1000	+	.	gene_id "MSTRG.86"; transcript_id "MSTRG.86.2"; exon_number "5";
Sc4wPfr_10	StringTie	exon	1853821	1853889	1000	+	.	gene_id "MSTRG.86"; transcript_id "MSTRG.86.2"; exon_number "6";
Sc4wPfr_10	StringTie	exon	1854053	1854307	1000	+	.	gene_id "MSTRG.86"; transcript_id "MSTRG.86.2"; exon_number "7";
Sc4wPfr_10	StringTie	transcript	1826792	1854307	1000	+	.	gene_id "MSTRG.86"; transcript_id "MSTRG.86.3";
Sc4wPfr_10	StringTie	exon	1826792	1826981	1000	+	.	gene_id "MSTRG.86"; transcript_id "MSTRG.86.3"; exon_number "1";
Sc4wPfr_10	StringTie	exon	1832780	1833102	1000	+	.	gene_id "MSTRG.86"; transcript_id "MSTRG.86.3"; exon_number "2";
Sc4wPfr_10	StringTie	exon	1838518	1838761	1000	+	.	gene_id "MSTRG.86"; transcript_id "MSTRG.86.3"; exon_number "3";
Sc4wPfr_10	StringTie	exon	1851000	1851155	1000	+	.	gene_id "MSTRG.86"; transcript_id "MSTRG.86.3"; exon_number "4";
Sc4wPfr_10	StringTie	exon	1853654	1853725	1000	+	.	gene_id "MSTRG.86"; transcript_id "MSTRG.86.3"; exon_number "5";
Sc4wPfr_10	StringTie	exon	1853821	1853889	1000	+	.	gene_id "MSTRG.86"; transcript_id "MSTRG.86.3"; exon_number "6";
Sc4wPfr_10	StringTie	exon	1854053	1854307	1000	+	.	gene_id "MSTRG.86"; transcript_id "MSTRG.86.3"; exon_number "7";
Sc4wPfr_10	StringTie	transcript	1869034	1947266	1000	+	.	gene_id "MSTRG.87"; transcript_id "Sc4wPfr_10.g18952.t1"; ref_gene_id "Sc4wPfr_10.g18952";
Sc4wPfr_10	StringTie	exon	1869034	1869147	1000	+	.	gene_id "MSTRG.87"; transcript_id "Sc4wPfr_10.g18952.t1"; exon_number "1"; ref_gene_id "Sc4wPfr_10.g18952";
Sc4wPfr_10	StringTie	exon	1869454	1869487	1000	+	.	gene_id "MSTRG.87"; transcript_id "Sc4wPfr_10.g18952.t1"; exon_number "2"; ref_gene_id "Sc4wPfr_10.g18952";
Sc4wPfr_10	StringTie	exon	1883266	1883366	1000	+	.	gene_id "MSTRG.87"; transcript_id "Sc4wPfr_10.g18952.t1"; exon_number "3"; ref_gene_id "Sc4wPfr_10.g18952";
Sc4wPfr_10	StringTie	exon	1887046	1887226	1000	+	.	gene_id "MSTRG.87"; transcript_id "Sc4wPfr_10.g18952.t1"; exon_number "4"; ref_gene_id "Sc4wPfr_10.g18952";
Sc4wPfr_10	StringTie	exon	1891183	1891236	1000	+	.	gene_id "MSTRG.87"; transcript_id "Sc4wPfr_10.g18952.t1"; exon_number "5"; ref_gene_id "Sc4wPfr_10.g18952";
Sc4wPfr_10	StringTie	exon	1891361	1891461	1000	+	.	gene_id "MSTRG.87"; transcript_id "Sc4wPfr_10.g18952.t1"; exon_number "6"; ref_gene_id "Sc4wPfr_10.g18952";
Sc4wPfr_10	StringTie	exon	1892847	1893048	1000	+	.	gene_id "MSTRG.87"; transcript_id "Sc4wPfr_10.g18952.t1"; exon_number "7"; ref_gene_id "Sc4wPfr_10.g18952";
Sc4wPfr_10	StringTie	exon	1895758	1895906	1000	+	.	gene_id "MSTRG.87"; transcript_id "Sc4wPfr_10.g18952.t1"; exon_number "8"; ref_gene_id "Sc4wPfr_10.g18952";
Sc4wPfr_10	StringTie	exon	1901611	1901694	1000	+	.	gene_id "MSTRG.87"; transcript_id "Sc4wPfr_10.g18952.t1"; exon_number "9"; ref_gene_id "Sc4wPfr_10.g18952";
Sc4wPfr_10	StringTie	exon	1901811	1901862	1000	+	.	gene_id "MSTRG.87"; transcript_id "Sc4wPfr_10.g18952.t1"; exon_number "10"; ref_gene_id "Sc4wPfr_10.g18952";
Sc4wPfr_10	StringTie	exon	1903155	1903172	1000	+	.	gene_id "MSTRG.87"; transcript_id "Sc4wPfr_10.g18952.t1"; exon_number "11"; ref_gene_id "Sc4wPfr_10.g18952";
Sc4wPfr_10	StringTie	exon	1903280	1903385	1000	+	.	gene_id "MSTRG.87"; transcript_id "Sc4wPfr_10.g18952.t1"; exon_number "12"; ref_gene_id "Sc4wPfr_10.g18952";
Sc4wPfr_10	StringTie	exon	1908252	1908401	1000	+	.	gene_id "MSTRG.87"; transcript_id "Sc4wPfr_10.g18952.t1"; exon_number "13"; ref_gene_id "Sc4wPfr_10.g18952";
Sc4wPfr_10	StringTie	exon	1908514	1908649	1000	+	.	gene_id "MSTRG.87"; transcript_id "Sc4wPfr_10.g18952.t1"; exon_number "14"; ref_gene_id "Sc4wPfr_10.g18952";
Sc4wPfr_10	StringTie	exon	1908844	1908954	1000	+	.	gene_id "MSTRG.87"; transcript_id "Sc4wPfr_10.g18952.t1"; exon_number "15"; ref_gene_id "Sc4wPfr_10.g18952";
Sc4wPfr_10	StringTie	exon	1911735	1911898	1000	+	.	gene_id "MSTRG.87"; transcript_id "Sc4wPfr_10.g18952.t1"; exon_number "16"; ref_gene_id "Sc4wPfr_10.g18952";
Sc4wPfr_10	StringTie	exon	1912026	1912089	1000	+	.	gene_id "MSTRG.87"; transcript_id "Sc4wPfr_10.g18952.t1"; exon_number "17"; ref_gene_id "Sc4wPfr_10.g18952";
Sc4wPfr_10	StringTie	exon	1912303	1912411	1000	+	.	gene_id "MSTRG.87"; transcript_id "Sc4wPfr_10.g18952.t1"; exon_number "18"; ref_gene_id "Sc4wPfr_10.g18952";
Sc4wPfr_10	StringTie	exon	1917009	1917167	1000	+	.	gene_id "MSTRG.87"; transcript_id "Sc4wPfr_10.g18952.t1"; exon_number "19"; ref_gene_id "Sc4wPfr_10.g18952";
Sc4wPfr_10	StringTie	exon	1917263	1917528	1000	+	.	gene_id "MSTRG.87"; transcript_id "Sc4wPfr_10.g18952.t1"; exon_number "20"; ref_gene_id "Sc4wPfr_10.g18952";
Sc4wPfr_10	StringTie	exon	1917847	1917943	1000	+	.	gene_id "MSTRG.87"; transcript_id "Sc4wPfr_10.g18952.t1"; exon_number "21"; ref_gene_id "Sc4wPfr_10.g18952";
Sc4wPfr_10	StringTie	exon	1918072	1918202	1000	+	.	gene_id "MSTRG.87"; transcript_id "Sc4wPfr_10.g18952.t1"; exon_number "22"; ref_gene_id "Sc4wPfr_10.g18952";
Sc4wPfr_10	StringTie	exon	1922946	1923066	1000	+	.	gene_id "MSTRG.87"; transcript_id "Sc4wPfr_10.g18952.t1"; exon_number "23"; ref_gene_id "Sc4wPfr_10.g18952";
Sc4wPfr_10	StringTie	exon	1923202	1923434	1000	+	.	gene_id "MSTRG.87"; transcript_id "Sc4wPfr_10.g18952.t1"; exon_number "24"; ref_gene_id "Sc4wPfr_10.g18952";
Sc4wPfr_10	StringTie	exon	1925926	1926040	1000	+	.	gene_id "MSTRG.87"; transcript_id "Sc4wPfr_10.g18952.t1"; exon_number "25"; ref_gene_id "Sc4wPfr_10.g18952";
Sc4wPfr_10	StringTie	exon	1939187	1939303	1000	+	.	gene_id "MSTRG.87"; transcript_id "Sc4wPfr_10.g18952.t1"; exon_number "26"; ref_gene_id "Sc4wPfr_10.g18952";
Sc4wPfr_10	StringTie	exon	1939636	1939759	1000	+	.	gene_id "MSTRG.87"; transcript_id "Sc4wPfr_10.g18952.t1"; exon_number "27"; ref_gene_id "Sc4wPfr_10.g18952";
Sc4wPfr_10	StringTie	exon	1939925	1940623	1000	+	.	gene_id "MSTRG.87"; transcript_id "Sc4wPfr_10.g18952.t1"; exon_number "28"; ref_gene_id "Sc4wPfr_10.g18952";
Sc4wPfr_10	StringTie	exon	1944862	1945563	1000	+	.	gene_id "MSTRG.87"; transcript_id "Sc4wPfr_10.g18952.t1"; exon_number "29"; ref_gene_id "Sc4wPfr_10.g18952";
Sc4wPfr_10	StringTie	exon	1945639	1945811	1000	+	.	gene_id "MSTRG.87"; transcript_id "Sc4wPfr_10.g18952.t1"; exon_number "30"; ref_gene_id "Sc4wPfr_10.g18952";
Sc4wPfr_10	StringTie	exon	1945943	1946086	1000	+	.	gene_id "MSTRG.87"; transcript_id "Sc4wPfr_10.g18952.t1"; exon_number "31"; ref_gene_id "Sc4wPfr_10.g18952";
Sc4wPfr_10	StringTie	exon	1946494	1946747	1000	+	.	gene_id "MSTRG.87"; transcript_id "Sc4wPfr_10.g18952.t1"; exon_number "32"; ref_gene_id "Sc4wPfr_10.g18952";
Sc4wPfr_10	StringTie	exon	1946951	1947050	1000	+	.	gene_id "MSTRG.87"; transcript_id "Sc4wPfr_10.g18952.t1"; exon_number "33"; ref_gene_id "Sc4wPfr_10.g18952";
Sc4wPfr_10	StringTie	exon	1947154	1947266	1000	+	.	gene_id "MSTRG.87"; transcript_id "Sc4wPfr_10.g18952.t1"; exon_number "34"; ref_gene_id "Sc4wPfr_10.g18952";
Sc4wPfr_10	StringTie	transcript	1917273	1947982	1000	+	.	gene_id "MSTRG.87"; transcript_id "MSTRG.87.2";
Sc4wPfr_10	StringTie	exon	1917273	1917528	1000	+	.	gene_id "MSTRG.87"; transcript_id "MSTRG.87.2"; exon_number "1";
Sc4wPfr_10	StringTie	exon	1917847	1917943	1000	+	.	gene_id "MSTRG.87"; transcript_id "MSTRG.87.2"; exon_number "2";
Sc4wPfr_10	StringTie	exon	1918072	1918202	1000	+	.	gene_id "MSTRG.87"; transcript_id "MSTRG.87.2"; exon_number "3";
Sc4wPfr_10	StringTie	exon	1922946	1923066	1000	+	.	gene_id "MSTRG.87"; transcript_id "MSTRG.87.2"; exon_number "4";
Sc4wPfr_10	StringTie	exon	1923202	1923434	1000	+	.	gene_id "MSTRG.87"; transcript_id "MSTRG.87.2"; exon_number "5";
Sc4wPfr_10	StringTie	exon	1939174	1939303	1000	+	.	gene_id "MSTRG.87"; transcript_id "MSTRG.87.2"; exon_number "6";
Sc4wPfr_10	StringTie	exon	1939636	1939759	1000	+	.	gene_id "MSTRG.87"; transcript_id "MSTRG.87.2"; exon_number "7";
Sc4wPfr_10	StringTie	exon	1939925	1940623	1000	+	.	gene_id "MSTRG.87"; transcript_id "MSTRG.87.2"; exon_number "8";
Sc4wPfr_10	StringTie	exon	1944862	1945563	1000	+	.	gene_id "MSTRG.87"; transcript_id "MSTRG.87.2"; exon_number "9";
Sc4wPfr_10	StringTie	exon	1945639	1945811	1000	+	.	gene_id "MSTRG.87"; transcript_id "MSTRG.87.2"; exon_number "10";
Sc4wPfr_10	StringTie	exon	1945943	1946086	1000	+	.	gene_id "MSTRG.87"; transcript_id "MSTRG.87.2"; exon_number "11";
Sc4wPfr_10	StringTie	exon	1946494	1946747	1000	+	.	gene_id "MSTRG.87"; transcript_id "MSTRG.87.2"; exon_number "12";
Sc4wPfr_10	StringTie	exon	1946951	1947050	1000	+	.	gene_id "MSTRG.87"; transcript_id "MSTRG.87.2"; exon_number "13";
Sc4wPfr_10	StringTie	exon	1947154	1947982	1000	+	.	gene_id "MSTRG.87"; transcript_id "MSTRG.87.2"; exon_number "14";
Sc4wPfr_10	StringTie	transcript	1953242	1989250	1000	-	.	gene_id "MSTRG.88"; transcript_id "Sc4wPfr_10.g18953.t1"; ref_gene_id "Sc4wPfr_10.g18953";
Sc4wPfr_10	StringTie	exon	1953242	1953379	1000	-	.	gene_id "MSTRG.88"; transcript_id "Sc4wPfr_10.g18953.t1"; exon_number "1"; ref_gene_id "Sc4wPfr_10.g18953";
Sc4wPfr_10	StringTie	exon	1961721	1961806	1000	-	.	gene_id "MSTRG.88"; transcript_id "Sc4wPfr_10.g18953.t1"; exon_number "2"; ref_gene_id "Sc4wPfr_10.g18953";
Sc4wPfr_10	StringTie	exon	1966158	1966227	1000	-	.	gene_id "MSTRG.88"; transcript_id "Sc4wPfr_10.g18953.t1"; exon_number "3"; ref_gene_id "Sc4wPfr_10.g18953";
Sc4wPfr_10	StringTie	exon	1966307	1966406	1000	-	.	gene_id "MSTRG.88"; transcript_id "Sc4wPfr_10.g18953.t1"; exon_number "4"; ref_gene_id "Sc4wPfr_10.g18953";
Sc4wPfr_10	StringTie	exon	1966618	1966672	1000	-	.	gene_id "MSTRG.88"; transcript_id "Sc4wPfr_10.g18953.t1"; exon_number "5"; ref_gene_id "Sc4wPfr_10.g18953";
Sc4wPfr_10	StringTie	exon	1966912	1966975	1000	-	.	gene_id "MSTRG.88"; transcript_id "Sc4wPfr_10.g18953.t1"; exon_number "6"; ref_gene_id "Sc4wPfr_10.g18953";
Sc4wPfr_10	StringTie	exon	1967707	1967766	1000	-	.	gene_id "MSTRG.88"; transcript_id "Sc4wPfr_10.g18953.t1"; exon_number "7"; ref_gene_id "Sc4wPfr_10.g18953";
Sc4wPfr_10	StringTie	exon	1969096	1969157	1000	-	.	gene_id "MSTRG.88"; transcript_id "Sc4wPfr_10.g18953.t1"; exon_number "8"; ref_gene_id "Sc4wPfr_10.g18953";
Sc4wPfr_10	StringTie	exon	1970774	1970855	1000	-	.	gene_id "MSTRG.88"; transcript_id "Sc4wPfr_10.g18953.t1"; exon_number "9"; ref_gene_id "Sc4wPfr_10.g18953";
Sc4wPfr_10	StringTie	exon	1980907	1981137	1000	-	.	gene_id "MSTRG.88"; transcript_id "Sc4wPfr_10.g18953.t1"; exon_number "10"; ref_gene_id "Sc4wPfr_10.g18953";
Sc4wPfr_10	StringTie	exon	1981296	1981420	1000	-	.	gene_id "MSTRG.88"; transcript_id "Sc4wPfr_10.g18953.t1"; exon_number "11"; ref_gene_id "Sc4wPfr_10.g18953";
Sc4wPfr_10	StringTie	exon	1983917	1984029	1000	-	.	gene_id "MSTRG.88"; transcript_id "Sc4wPfr_10.g18953.t1"; exon_number "12"; ref_gene_id "Sc4wPfr_10.g18953";
Sc4wPfr_10	StringTie	exon	1989057	1989250	1000	-	.	gene_id "MSTRG.88"; transcript_id "Sc4wPfr_10.g18953.t1"; exon_number "13"; ref_gene_id "Sc4wPfr_10.g18953";
Sc4wPfr_10	StringTie	transcript	2008365	2009414	1000	+	.	gene_id "MSTRG.90"; transcript_id "Sc4wPfr_10.g18954.t1"; ref_gene_id "Sc4wPfr_10.g18954";
Sc4wPfr_10	StringTie	exon	2008365	2009414	1000	+	.	gene_id "MSTRG.90"; transcript_id "Sc4wPfr_10.g18954.t1"; exon_number "1"; ref_gene_id "Sc4wPfr_10.g18954";
Sc4wPfr_10	StringTie	transcript	2010045	2027900	1000	+	.	gene_id "MSTRG.91"; transcript_id "Sc4wPfr_10.g18955.t1"; ref_gene_id "Sc4wPfr_10.g18955";
Sc4wPfr_10	StringTie	exon	2010045	2010047	1000	+	.	gene_id "MSTRG.91"; transcript_id "Sc4wPfr_10.g18955.t1"; exon_number "1"; ref_gene_id "Sc4wPfr_10.g18955";
Sc4wPfr_10	StringTie	exon	2010215	2010299	1000	+	.	gene_id "MSTRG.91"; transcript_id "Sc4wPfr_10.g18955.t1"; exon_number "2"; ref_gene_id "Sc4wPfr_10.g18955";
Sc4wPfr_10	StringTie	exon	2018578	2018657	1000	+	.	gene_id "MSTRG.91"; transcript_id "Sc4wPfr_10.g18955.t1"; exon_number "3"; ref_gene_id "Sc4wPfr_10.g18955";
Sc4wPfr_10	StringTie	exon	2026009	2026062	1000	+	.	gene_id "MSTRG.91"; transcript_id "Sc4wPfr_10.g18955.t1"; exon_number "4"; ref_gene_id "Sc4wPfr_10.g18955";
Sc4wPfr_10	StringTie	exon	2027664	2027729	1000	+	.	gene_id "MSTRG.91"; transcript_id "Sc4wPfr_10.g18955.t1"; exon_number "5"; ref_gene_id "Sc4wPfr_10.g18955";
Sc4wPfr_10	StringTie	exon	2027829	2027900	1000	+	.	gene_id "MSTRG.91"; transcript_id "Sc4wPfr_10.g18955.t1"; exon_number "6"; ref_gene_id "Sc4wPfr_10.g18955";
Sc4wPfr_10	StringTie	transcript	2054123	2119216	1000	+	.	gene_id "MSTRG.92"; transcript_id "MSTRG.92.1";
Sc4wPfr_10	StringTie	exon	2054123	2054593	1000	+	.	gene_id "MSTRG.92"; transcript_id "MSTRG.92.1"; exon_number "1";
Sc4wPfr_10	StringTie	exon	2066498	2066599	1000	+	.	gene_id "MSTRG.92"; transcript_id "MSTRG.92.1"; exon_number "2";
Sc4wPfr_10	StringTie	exon	2072951	2073080	1000	+	.	gene_id "MSTRG.92"; transcript_id "MSTRG.92.1"; exon_number "3";
Sc4wPfr_10	StringTie	exon	2075428	2075531	1000	+	.	gene_id "MSTRG.92"; transcript_id "MSTRG.92.1"; exon_number "4";
Sc4wPfr_10	StringTie	exon	2076809	2076904	1000	+	.	gene_id "MSTRG.92"; transcript_id "MSTRG.92.1"; exon_number "5";
Sc4wPfr_10	StringTie	exon	2077028	2077152	1000	+	.	gene_id "MSTRG.92"; transcript_id "MSTRG.92.1"; exon_number "6";
Sc4wPfr_10	StringTie	exon	2080793	2080919	1000	+	.	gene_id "MSTRG.92"; transcript_id "MSTRG.92.1"; exon_number "7";
Sc4wPfr_10	StringTie	exon	2081063	2081326	1000	+	.	gene_id "MSTRG.92"; transcript_id "MSTRG.92.1"; exon_number "8";
Sc4wPfr_10	StringTie	exon	2081465	2081521	1000	+	.	gene_id "MSTRG.92"; transcript_id "MSTRG.92.1"; exon_number "9";
Sc4wPfr_10	StringTie	exon	2082422	2082562	1000	+	.	gene_id "MSTRG.92"; transcript_id "MSTRG.92.1"; exon_number "10";
Sc4wPfr_10	StringTie	exon	2082840	2082902	1000	+	.	gene_id "MSTRG.92"; transcript_id "MSTRG.92.1"; exon_number "11";
Sc4wPfr_10	StringTie	exon	2087116	2087186	1000	+	.	gene_id "MSTRG.92"; transcript_id "MSTRG.92.1"; exon_number "12";
Sc4wPfr_10	StringTie	exon	2088587	2088751	1000	+	.	gene_id "MSTRG.92"; transcript_id "MSTRG.92.1"; exon_number "13";
Sc4wPfr_10	StringTie	exon	2089161	2089408	1000	+	.	gene_id "MSTRG.92"; transcript_id "MSTRG.92.1"; exon_number "14";
Sc4wPfr_10	StringTie	exon	2089868	2089941	1000	+	.	gene_id "MSTRG.92"; transcript_id "MSTRG.92.1"; exon_number "15";
Sc4wPfr_10	StringTie	exon	2090883	2090945	1000	+	.	gene_id "MSTRG.92"; transcript_id "MSTRG.92.1"; exon_number "16";
Sc4wPfr_10	StringTie	exon	2091062	2091159	1000	+	.	gene_id "MSTRG.92"; transcript_id "MSTRG.92.1"; exon_number "17";
Sc4wPfr_10	StringTie	exon	2091366	2091458	1000	+	.	gene_id "MSTRG.92"; transcript_id "MSTRG.92.1"; exon_number "18";
Sc4wPfr_10	StringTie	exon	2095975	2096077	1000	+	.	gene_id "MSTRG.92"; transcript_id "MSTRG.92.1"; exon_number "19";
Sc4wPfr_10	StringTie	exon	2099115	2099196	1000	+	.	gene_id "MSTRG.92"; transcript_id "MSTRG.92.1"; exon_number "20";
Sc4wPfr_10	StringTie	exon	2099852	2100005	1000	+	.	gene_id "MSTRG.92"; transcript_id "MSTRG.92.1"; exon_number "21";
Sc4wPfr_10	StringTie	exon	2100261	2100331	1000	+	.	gene_id "MSTRG.92"; transcript_id "MSTRG.92.1"; exon_number "22";
Sc4wPfr_10	StringTie	exon	2100511	2100632	1000	+	.	gene_id "MSTRG.92"; transcript_id "MSTRG.92.1"; exon_number "23";
Sc4wPfr_10	StringTie	exon	2104899	2105572	1000	+	.	gene_id "MSTRG.92"; transcript_id "MSTRG.92.1"; exon_number "24";
Sc4wPfr_10	StringTie	exon	2109905	2110239	1000	+	.	gene_id "MSTRG.92"; transcript_id "MSTRG.92.1"; exon_number "25";
Sc4wPfr_10	StringTie	exon	2110414	2110562	1000	+	.	gene_id "MSTRG.92"; transcript_id "MSTRG.92.1"; exon_number "26";
Sc4wPfr_10	StringTie	exon	2110648	2110873	1000	+	.	gene_id "MSTRG.92"; transcript_id "MSTRG.92.1"; exon_number "27";
Sc4wPfr_10	StringTie	exon	2110964	2111520	1000	+	.	gene_id "MSTRG.92"; transcript_id "MSTRG.92.1"; exon_number "28";
Sc4wPfr_10	StringTie	exon	2111868	2112042	1000	+	.	gene_id "MSTRG.92"; transcript_id "MSTRG.92.1"; exon_number "29";
Sc4wPfr_10	StringTie	exon	2113058	2113338	1000	+	.	gene_id "MSTRG.92"; transcript_id "MSTRG.92.1"; exon_number "30";
Sc4wPfr_10	StringTie	exon	2117379	2117496	1000	+	.	gene_id "MSTRG.92"; transcript_id "MSTRG.92.1"; exon_number "31";
Sc4wPfr_10	StringTie	exon	2117777	2117879	1000	+	.	gene_id "MSTRG.92"; transcript_id "MSTRG.92.1"; exon_number "32";
Sc4wPfr_10	StringTie	exon	2119106	2119216	1000	+	.	gene_id "MSTRG.92"; transcript_id "MSTRG.92.1"; exon_number "33";
Sc4wPfr_10	StringTie	transcript	2054303	2056863	1000	+	.	gene_id "MSTRG.92"; transcript_id "Sc4wPfr_10.g18957.t1"; ref_gene_id "Sc4wPfr_10.g18957";
Sc4wPfr_10	StringTie	exon	2054303	2054593	1000	+	.	gene_id "MSTRG.92"; transcript_id "Sc4wPfr_10.g18957.t1"; exon_number "1"; ref_gene_id "Sc4wPfr_10.g18957";
Sc4wPfr_10	StringTie	exon	2056440	2056489	1000	+	.	gene_id "MSTRG.92"; transcript_id "Sc4wPfr_10.g18957.t1"; exon_number "2"; ref_gene_id "Sc4wPfr_10.g18957";
Sc4wPfr_10	StringTie	exon	2056611	2056863	1000	+	.	gene_id "MSTRG.92"; transcript_id "Sc4wPfr_10.g18957.t1"; exon_number "3"; ref_gene_id "Sc4wPfr_10.g18957";
Sc4wPfr_10	StringTie	transcript	2060244	2133963	1000	+	.	gene_id "MSTRG.92"; transcript_id "Sc4wPfr_10.g18959.t1"; ref_gene_id "Sc4wPfr_10.g18959";
Sc4wPfr_10	StringTie	exon	2060244	2060395	1000	+	.	gene_id "MSTRG.92"; transcript_id "Sc4wPfr_10.g18959.t1"; exon_number "1"; ref_gene_id "Sc4wPfr_10.g18959";
Sc4wPfr_10	StringTie	exon	2060545	2061525	1000	+	.	gene_id "MSTRG.92"; transcript_id "Sc4wPfr_10.g18959.t1"; exon_number "2"; ref_gene_id "Sc4wPfr_10.g18959";
Sc4wPfr_10	StringTie	exon	2063071	2063095	1000	+	.	gene_id "MSTRG.92"; transcript_id "Sc4wPfr_10.g18959.t1"; exon_number "3"; ref_gene_id "Sc4wPfr_10.g18959";
Sc4wPfr_10	StringTie	exon	2066498	2066599	1000	+	.	gene_id "MSTRG.92"; transcript_id "Sc4wPfr_10.g18959.t1"; exon_number "4"; ref_gene_id "Sc4wPfr_10.g18959";
Sc4wPfr_10	StringTie	exon	2072951	2073080	1000	+	.	gene_id "MSTRG.92"; transcript_id "Sc4wPfr_10.g18959.t1"; exon_number "5"; ref_gene_id "Sc4wPfr_10.g18959";
Sc4wPfr_10	StringTie	exon	2075428	2075531	1000	+	.	gene_id "MSTRG.92"; transcript_id "Sc4wPfr_10.g18959.t1"; exon_number "6"; ref_gene_id "Sc4wPfr_10.g18959";
Sc4wPfr_10	StringTie	exon	2076809	2076904	1000	+	.	gene_id "MSTRG.92"; transcript_id "Sc4wPfr_10.g18959.t1"; exon_number "7"; ref_gene_id "Sc4wPfr_10.g18959";
Sc4wPfr_10	StringTie	exon	2077028	2077152	1000	+	.	gene_id "MSTRG.92"; transcript_id "Sc4wPfr_10.g18959.t1"; exon_number "8"; ref_gene_id "Sc4wPfr_10.g18959";
Sc4wPfr_10	StringTie	exon	2080793	2080919	1000	+	.	gene_id "MSTRG.92"; transcript_id "Sc4wPfr_10.g18959.t1"; exon_number "9"; ref_gene_id "Sc4wPfr_10.g18959";
Sc4wPfr_10	StringTie	exon	2081063	2081326	1000	+	.	gene_id "MSTRG.92"; transcript_id "Sc4wPfr_10.g18959.t1"; exon_number "10"; ref_gene_id "Sc4wPfr_10.g18959";
Sc4wPfr_10	StringTie	exon	2081465	2081521	1000	+	.	gene_id "MSTRG.92"; transcript_id "Sc4wPfr_10.g18959.t1"; exon_number "11"; ref_gene_id "Sc4wPfr_10.g18959";
Sc4wPfr_10	StringTie	exon	2082422	2082562	1000	+	.	gene_id "MSTRG.92"; transcript_id "Sc4wPfr_10.g18959.t1"; exon_number "12"; ref_gene_id "Sc4wPfr_10.g18959";
Sc4wPfr_10	StringTie	exon	2082840	2082902	1000	+	.	gene_id "MSTRG.92"; transcript_id "Sc4wPfr_10.g18959.t1"; exon_number "13"; ref_gene_id "Sc4wPfr_10.g18959";
Sc4wPfr_10	StringTie	exon	2087116	2087186	1000	+	.	gene_id "MSTRG.92"; transcript_id "Sc4wPfr_10.g18959.t1"; exon_number "14"; ref_gene_id "Sc4wPfr_10.g18959";
Sc4wPfr_10	StringTie	exon	2088587	2088751	1000	+	.	gene_id "MSTRG.92"; transcript_id "Sc4wPfr_10.g18959.t1"; exon_number "15"; ref_gene_id "Sc4wPfr_10.g18959";
Sc4wPfr_10	StringTie	exon	2089161	2089408	1000	+	.	gene_id "MSTRG.92"; transcript_id "Sc4wPfr_10.g18959.t1"; exon_number "16"; ref_gene_id "Sc4wPfr_10.g18959";
Sc4wPfr_10	StringTie	exon	2089868	2089941	1000	+	.	gene_id "MSTRG.92"; transcript_id "Sc4wPfr_10.g18959.t1"; exon_number "17"; ref_gene_id "Sc4wPfr_10.g18959";
Sc4wPfr_10	StringTie	exon	2090883	2090945	1000	+	.	gene_id "MSTRG.92"; transcript_id "Sc4wPfr_10.g18959.t1"; exon_number "18"; ref_gene_id "Sc4wPfr_10.g18959";
Sc4wPfr_10	StringTie	exon	2091062	2091159	1000	+	.	gene_id "MSTRG.92"; transcript_id "Sc4wPfr_10.g18959.t1"; exon_number "19"; ref_gene_id "Sc4wPfr_10.g18959";
Sc4wPfr_10	StringTie	exon	2091366	2091458	1000	+	.	gene_id "MSTRG.92"; transcript_id "Sc4wPfr_10.g18959.t1"; exon_number "20"; ref_gene_id "Sc4wPfr_10.g18959";
Sc4wPfr_10	StringTie	exon	2095975	2096077	1000	+	.	gene_id "MSTRG.92"; transcript_id "Sc4wPfr_10.g18959.t1"; exon_number "21"; ref_gene_id "Sc4wPfr_10.g18959";
Sc4wPfr_10	StringTie	exon	2099115	2099196	1000	+	.	gene_id "MSTRG.92"; transcript_id "Sc4wPfr_10.g18959.t1"; exon_number "22"; ref_gene_id "Sc4wPfr_10.g18959";
Sc4wPfr_10	StringTie	exon	2099852	2100005	1000	+	.	gene_id "MSTRG.92"; transcript_id "Sc4wPfr_10.g18959.t1"; exon_number "23"; ref_gene_id "Sc4wPfr_10.g18959";
Sc4wPfr_10	StringTie	exon	2100261	2100331	1000	+	.	gene_id "MSTRG.92"; transcript_id "Sc4wPfr_10.g18959.t1"; exon_number "24"; ref_gene_id "Sc4wPfr_10.g18959";
Sc4wPfr_10	StringTie	exon	2100511	2100632	1000	+	.	gene_id "MSTRG.92"; transcript_id "Sc4wPfr_10.g18959.t1"; exon_number "25"; ref_gene_id "Sc4wPfr_10.g18959";
Sc4wPfr_10	StringTie	exon	2104899	2105572	1000	+	.	gene_id "MSTRG.92"; transcript_id "Sc4wPfr_10.g18959.t1"; exon_number "26"; ref_gene_id "Sc4wPfr_10.g18959";
Sc4wPfr_10	StringTie	exon	2109905	2110239	1000	+	.	gene_id "MSTRG.92"; transcript_id "Sc4wPfr_10.g18959.t1"; exon_number "27"; ref_gene_id "Sc4wPfr_10.g18959";
Sc4wPfr_10	StringTie	exon	2110414	2110562	1000	+	.	gene_id "MSTRG.92"; transcript_id "Sc4wPfr_10.g18959.t1"; exon_number "28"; ref_gene_id "Sc4wPfr_10.g18959";
Sc4wPfr_10	StringTie	exon	2110648	2110873	1000	+	.	gene_id "MSTRG.92"; transcript_id "Sc4wPfr_10.g18959.t1"; exon_number "29"; ref_gene_id "Sc4wPfr_10.g18959";
Sc4wPfr_10	StringTie	exon	2110964	2111520	1000	+	.	gene_id "MSTRG.92"; transcript_id "Sc4wPfr_10.g18959.t1"; exon_number "30"; ref_gene_id "Sc4wPfr_10.g18959";
Sc4wPfr_10	StringTie	exon	2111868	2112042	1000	+	.	gene_id "MSTRG.92"; transcript_id "Sc4wPfr_10.g18959.t1"; exon_number "31"; ref_gene_id "Sc4wPfr_10.g18959";
Sc4wPfr_10	StringTie	exon	2113058	2113338	1000	+	.	gene_id "MSTRG.92"; transcript_id "Sc4wPfr_10.g18959.t1"; exon_number "32"; ref_gene_id "Sc4wPfr_10.g18959";
Sc4wPfr_10	StringTie	exon	2117379	2117496	1000	+	.	gene_id "MSTRG.92"; transcript_id "Sc4wPfr_10.g18959.t1"; exon_number "33"; ref_gene_id "Sc4wPfr_10.g18959";
Sc4wPfr_10	StringTie	exon	2117777	2117879	1000	+	.	gene_id "MSTRG.92"; transcript_id "Sc4wPfr_10.g18959.t1"; exon_number "34"; ref_gene_id "Sc4wPfr_10.g18959";
Sc4wPfr_10	StringTie	exon	2119106	2119221	1000	+	.	gene_id "MSTRG.92"; transcript_id "Sc4wPfr_10.g18959.t1"; exon_number "35"; ref_gene_id "Sc4wPfr_10.g18959";
Sc4wPfr_10	StringTie	exon	2119338	2119450	1000	+	.	gene_id "MSTRG.92"; transcript_id "Sc4wPfr_10.g18959.t1"; exon_number "36"; ref_gene_id "Sc4wPfr_10.g18959";
Sc4wPfr_10	StringTie	exon	2121567	2121710	1000	+	.	gene_id "MSTRG.92"; transcript_id "Sc4wPfr_10.g18959.t1"; exon_number "37"; ref_gene_id "Sc4wPfr_10.g18959";
Sc4wPfr_10	StringTie	exon	2121815	2121934	1000	+	.	gene_id "MSTRG.92"; transcript_id "Sc4wPfr_10.g18959.t1"; exon_number "38"; ref_gene_id "Sc4wPfr_10.g18959";
Sc4wPfr_10	StringTie	exon	2122402	2122455	1000	+	.	gene_id "MSTRG.92"; transcript_id "Sc4wPfr_10.g18959.t1"; exon_number "39"; ref_gene_id "Sc4wPfr_10.g18959";
Sc4wPfr_10	StringTie	exon	2122559	2122657	1000	+	.	gene_id "MSTRG.92"; transcript_id "Sc4wPfr_10.g18959.t1"; exon_number "40"; ref_gene_id "Sc4wPfr_10.g18959";
Sc4wPfr_10	StringTie	exon	2125617	2125689	1000	+	.	gene_id "MSTRG.92"; transcript_id "Sc4wPfr_10.g18959.t1"; exon_number "41"; ref_gene_id "Sc4wPfr_10.g18959";
Sc4wPfr_10	StringTie	exon	2129382	2129476	1000	+	.	gene_id "MSTRG.92"; transcript_id "Sc4wPfr_10.g18959.t1"; exon_number "42"; ref_gene_id "Sc4wPfr_10.g18959";
Sc4wPfr_10	StringTie	exon	2129566	2129646	1000	+	.	gene_id "MSTRG.92"; transcript_id "Sc4wPfr_10.g18959.t1"; exon_number "43"; ref_gene_id "Sc4wPfr_10.g18959";
Sc4wPfr_10	StringTie	exon	2129719	2129743	1000	+	.	gene_id "MSTRG.92"; transcript_id "Sc4wPfr_10.g18959.t1"; exon_number "44"; ref_gene_id "Sc4wPfr_10.g18959";
Sc4wPfr_10	StringTie	exon	2129948	2130082	1000	+	.	gene_id "MSTRG.92"; transcript_id "Sc4wPfr_10.g18959.t1"; exon_number "45"; ref_gene_id "Sc4wPfr_10.g18959";
Sc4wPfr_10	StringTie	exon	2130223	2130285	1000	+	.	gene_id "MSTRG.92"; transcript_id "Sc4wPfr_10.g18959.t1"; exon_number "46"; ref_gene_id "Sc4wPfr_10.g18959";
Sc4wPfr_10	StringTie	exon	2130364	2130519	1000	+	.	gene_id "MSTRG.92"; transcript_id "Sc4wPfr_10.g18959.t1"; exon_number "47"; ref_gene_id "Sc4wPfr_10.g18959";
Sc4wPfr_10	StringTie	exon	2131036	2131212	1000	+	.	gene_id "MSTRG.92"; transcript_id "Sc4wPfr_10.g18959.t1"; exon_number "48"; ref_gene_id "Sc4wPfr_10.g18959";
Sc4wPfr_10	StringTie	exon	2131551	2131652	1000	+	.	gene_id "MSTRG.92"; transcript_id "Sc4wPfr_10.g18959.t1"; exon_number "49"; ref_gene_id "Sc4wPfr_10.g18959";
Sc4wPfr_10	StringTie	exon	2131791	2131993	1000	+	.	gene_id "MSTRG.92"; transcript_id "Sc4wPfr_10.g18959.t1"; exon_number "50"; ref_gene_id "Sc4wPfr_10.g18959";
Sc4wPfr_10	StringTie	exon	2132605	2132756	1000	+	.	gene_id "MSTRG.92"; transcript_id "Sc4wPfr_10.g18959.t1"; exon_number "51"; ref_gene_id "Sc4wPfr_10.g18959";
Sc4wPfr_10	StringTie	exon	2132937	2133963	1000	+	.	gene_id "MSTRG.92"; transcript_id "Sc4wPfr_10.g18959.t1"; exon_number "52"; ref_gene_id "Sc4wPfr_10.g18959";
Sc4wPfr_10	StringTie	transcript	2058446	2058823	1000	-	.	gene_id "MSTRG.93"; transcript_id "Sc4wPfr_10.g18958.t1"; ref_gene_id "Sc4wPfr_10.g18958";
Sc4wPfr_10	StringTie	exon	2058446	2058823	1000	-	.	gene_id "MSTRG.93"; transcript_id "Sc4wPfr_10.g18958.t1"; exon_number "1"; ref_gene_id "Sc4wPfr_10.g18958";
Sc4wPfr_10	StringTie	transcript	2131511	2181070	1000	+	.	gene_id "MSTRG.94"; transcript_id "MSTRG.94.1";
Sc4wPfr_10	StringTie	exon	2131511	2131522	1000	+	.	gene_id "MSTRG.94"; transcript_id "MSTRG.94.1"; exon_number "1";
Sc4wPfr_10	StringTie	exon	2152666	2152931	1000	+	.	gene_id "MSTRG.94"; transcript_id "MSTRG.94.1"; exon_number "2";
Sc4wPfr_10	StringTie	exon	2156259	2156506	1000	+	.	gene_id "MSTRG.94"; transcript_id "MSTRG.94.1"; exon_number "3";
Sc4wPfr_10	StringTie	exon	2158524	2158686	1000	+	.	gene_id "MSTRG.94"; transcript_id "MSTRG.94.1"; exon_number "4";
Sc4wPfr_10	StringTie	exon	2158909	2159021	1000	+	.	gene_id "MSTRG.94"; transcript_id "MSTRG.94.1"; exon_number "5";
Sc4wPfr_10	StringTie	exon	2159160	2159241	1000	+	.	gene_id "MSTRG.94"; transcript_id "MSTRG.94.1"; exon_number "6";
Sc4wPfr_10	StringTie	exon	2164389	2164563	1000	+	.	gene_id "MSTRG.94"; transcript_id "MSTRG.94.1"; exon_number "7";
Sc4wPfr_10	StringTie	exon	2169309	2169377	1000	+	.	gene_id "MSTRG.94"; transcript_id "MSTRG.94.1"; exon_number "8";
Sc4wPfr_10	StringTie	exon	2170120	2170214	1000	+	.	gene_id "MSTRG.94"; transcript_id "MSTRG.94.1"; exon_number "9";
Sc4wPfr_10	StringTie	exon	2176786	2176966	1000	+	.	gene_id "MSTRG.94"; transcript_id "MSTRG.94.1"; exon_number "10";
Sc4wPfr_10	StringTie	exon	2178410	2178482	1000	+	.	gene_id "MSTRG.94"; transcript_id "MSTRG.94.1"; exon_number "11";
Sc4wPfr_10	StringTie	exon	2178599	2178688	1000	+	.	gene_id "MSTRG.94"; transcript_id "MSTRG.94.1"; exon_number "12";
Sc4wPfr_10	StringTie	exon	2178797	2178937	1000	+	.	gene_id "MSTRG.94"; transcript_id "MSTRG.94.1"; exon_number "13";
Sc4wPfr_10	StringTie	exon	2179015	2179108	1000	+	.	gene_id "MSTRG.94"; transcript_id "MSTRG.94.1"; exon_number "14";
Sc4wPfr_10	StringTie	exon	2179604	2179753	1000	+	.	gene_id "MSTRG.94"; transcript_id "MSTRG.94.1"; exon_number "15";
Sc4wPfr_10	StringTie	exon	2179826	2179910	1000	+	.	gene_id "MSTRG.94"; transcript_id "MSTRG.94.1"; exon_number "16";
Sc4wPfr_10	StringTie	exon	2180041	2180156	1000	+	.	gene_id "MSTRG.94"; transcript_id "MSTRG.94.1"; exon_number "17";
Sc4wPfr_10	StringTie	exon	2180231	2181070	1000	+	.	gene_id "MSTRG.94"; transcript_id "MSTRG.94.1"; exon_number "18";
Sc4wPfr_10	StringTie	transcript	2151304	2180595	1000	+	.	gene_id "MSTRG.94"; transcript_id "Sc4wPfr_10.g18961.t1"; ref_gene_id "Sc4wPfr_10.g18961";
Sc4wPfr_10	StringTie	exon	2151304	2151320	1000	+	.	gene_id "MSTRG.94"; transcript_id "Sc4wPfr_10.g18961.t1"; exon_number "1"; ref_gene_id "Sc4wPfr_10.g18961";
Sc4wPfr_10	StringTie	exon	2151532	2151561	1000	+	.	gene_id "MSTRG.94"; transcript_id "Sc4wPfr_10.g18961.t1"; exon_number "2"; ref_gene_id "Sc4wPfr_10.g18961";
Sc4wPfr_10	StringTie	exon	2152666	2152931	1000	+	.	gene_id "MSTRG.94"; transcript_id "Sc4wPfr_10.g18961.t1"; exon_number "3"; ref_gene_id "Sc4wPfr_10.g18961";
Sc4wPfr_10	StringTie	exon	2156259	2156506	1000	+	.	gene_id "MSTRG.94"; transcript_id "Sc4wPfr_10.g18961.t1"; exon_number "4"; ref_gene_id "Sc4wPfr_10.g18961";
Sc4wPfr_10	StringTie	exon	2158524	2158686	1000	+	.	gene_id "MSTRG.94"; transcript_id "Sc4wPfr_10.g18961.t1"; exon_number "5"; ref_gene_id "Sc4wPfr_10.g18961";
Sc4wPfr_10	StringTie	exon	2158909	2159021	1000	+	.	gene_id "MSTRG.94"; transcript_id "Sc4wPfr_10.g18961.t1"; exon_number "6"; ref_gene_id "Sc4wPfr_10.g18961";
Sc4wPfr_10	StringTie	exon	2159160	2159241	1000	+	.	gene_id "MSTRG.94"; transcript_id "Sc4wPfr_10.g18961.t1"; exon_number "7"; ref_gene_id "Sc4wPfr_10.g18961";
Sc4wPfr_10	StringTie	exon	2164389	2164563	1000	+	.	gene_id "MSTRG.94"; transcript_id "Sc4wPfr_10.g18961.t1"; exon_number "8"; ref_gene_id "Sc4wPfr_10.g18961";
Sc4wPfr_10	StringTie	exon	2169309	2169377	1000	+	.	gene_id "MSTRG.94"; transcript_id "Sc4wPfr_10.g18961.t1"; exon_number "9"; ref_gene_id "Sc4wPfr_10.g18961";
Sc4wPfr_10	StringTie	exon	2170120	2170214	1000	+	.	gene_id "MSTRG.94"; transcript_id "Sc4wPfr_10.g18961.t1"; exon_number "10"; ref_gene_id "Sc4wPfr_10.g18961";
Sc4wPfr_10	StringTie	exon	2176786	2176966	1000	+	.	gene_id "MSTRG.94"; transcript_id "Sc4wPfr_10.g18961.t1"; exon_number "11"; ref_gene_id "Sc4wPfr_10.g18961";
Sc4wPfr_10	StringTie	exon	2178410	2178482	1000	+	.	gene_id "MSTRG.94"; transcript_id "Sc4wPfr_10.g18961.t1"; exon_number "12"; ref_gene_id "Sc4wPfr_10.g18961";
Sc4wPfr_10	StringTie	exon	2178599	2178688	1000	+	.	gene_id "MSTRG.94"; transcript_id "Sc4wPfr_10.g18961.t1"; exon_number "13"; ref_gene_id "Sc4wPfr_10.g18961";
Sc4wPfr_10	StringTie	exon	2178797	2178937	1000	+	.	gene_id "MSTRG.94"; transcript_id "Sc4wPfr_10.g18961.t1"; exon_number "14"; ref_gene_id "Sc4wPfr_10.g18961";
Sc4wPfr_10	StringTie	exon	2179015	2179108	1000	+	.	gene_id "MSTRG.94"; transcript_id "Sc4wPfr_10.g18961.t1"; exon_number "15"; ref_gene_id "Sc4wPfr_10.g18961";
Sc4wPfr_10	StringTie	exon	2179604	2179753	1000	+	.	gene_id "MSTRG.94"; transcript_id "Sc4wPfr_10.g18961.t1"; exon_number "16"; ref_gene_id "Sc4wPfr_10.g18961";
Sc4wPfr_10	StringTie	exon	2179826	2179910	1000	+	.	gene_id "MSTRG.94"; transcript_id "Sc4wPfr_10.g18961.t1"; exon_number "17"; ref_gene_id "Sc4wPfr_10.g18961";
Sc4wPfr_10	StringTie	exon	2180041	2180156	1000	+	.	gene_id "MSTRG.94"; transcript_id "Sc4wPfr_10.g18961.t1"; exon_number "18"; ref_gene_id "Sc4wPfr_10.g18961";
Sc4wPfr_10	StringTie	exon	2180231	2180595	1000	+	.	gene_id "MSTRG.94"; transcript_id "Sc4wPfr_10.g18961.t1"; exon_number "19"; ref_gene_id "Sc4wPfr_10.g18961";
Sc4wPfr_10	StringTie	transcript	2151304	2180595	1000	+	.	gene_id "MSTRG.94"; transcript_id "Sc4wPfr_10.g18961.t2"; ref_gene_id "Sc4wPfr_10.g18961";
Sc4wPfr_10	StringTie	exon	2151304	2151320	1000	+	.	gene_id "MSTRG.94"; transcript_id "Sc4wPfr_10.g18961.t2"; exon_number "1"; ref_gene_id "Sc4wPfr_10.g18961";
Sc4wPfr_10	StringTie	exon	2151532	2151561	1000	+	.	gene_id "MSTRG.94"; transcript_id "Sc4wPfr_10.g18961.t2"; exon_number "2"; ref_gene_id "Sc4wPfr_10.g18961";
Sc4wPfr_10	StringTie	exon	2152666	2152931	1000	+	.	gene_id "MSTRG.94"; transcript_id "Sc4wPfr_10.g18961.t2"; exon_number "3"; ref_gene_id "Sc4wPfr_10.g18961";
Sc4wPfr_10	StringTie	exon	2156259	2156506	1000	+	.	gene_id "MSTRG.94"; transcript_id "Sc4wPfr_10.g18961.t2"; exon_number "4"; ref_gene_id "Sc4wPfr_10.g18961";
Sc4wPfr_10	StringTie	exon	2158524	2158686	1000	+	.	gene_id "MSTRG.94"; transcript_id "Sc4wPfr_10.g18961.t2"; exon_number "5"; ref_gene_id "Sc4wPfr_10.g18961";
Sc4wPfr_10	StringTie	exon	2158909	2159021	1000	+	.	gene_id "MSTRG.94"; transcript_id "Sc4wPfr_10.g18961.t2"; exon_number "6"; ref_gene_id "Sc4wPfr_10.g18961";
Sc4wPfr_10	StringTie	exon	2159160	2159241	1000	+	.	gene_id "MSTRG.94"; transcript_id "Sc4wPfr_10.g18961.t2"; exon_number "7"; ref_gene_id "Sc4wPfr_10.g18961";
Sc4wPfr_10	StringTie	exon	2164389	2164563	1000	+	.	gene_id "MSTRG.94"; transcript_id "Sc4wPfr_10.g18961.t2"; exon_number "8"; ref_gene_id "Sc4wPfr_10.g18961";
Sc4wPfr_10	StringTie	exon	2169309	2169377	1000	+	.	gene_id "MSTRG.94"; transcript_id "Sc4wPfr_10.g18961.t2"; exon_number "9"; ref_gene_id "Sc4wPfr_10.g18961";
Sc4wPfr_10	StringTie	exon	2170120	2170214	1000	+	.	gene_id "MSTRG.94"; transcript_id "Sc4wPfr_10.g18961.t2"; exon_number "10"; ref_gene_id "Sc4wPfr_10.g18961";
Sc4wPfr_10	StringTie	exon	2174839	2175000	1000	+	.	gene_id "MSTRG.94"; transcript_id "Sc4wPfr_10.g18961.t2"; exon_number "11"; ref_gene_id "Sc4wPfr_10.g18961";
Sc4wPfr_10	StringTie	exon	2176786	2176966	1000	+	.	gene_id "MSTRG.94"; transcript_id "Sc4wPfr_10.g18961.t2"; exon_number "12"; ref_gene_id "Sc4wPfr_10.g18961";
Sc4wPfr_10	StringTie	exon	2178410	2178482	1000	+	.	gene_id "MSTRG.94"; transcript_id "Sc4wPfr_10.g18961.t2"; exon_number "13"; ref_gene_id "Sc4wPfr_10.g18961";
Sc4wPfr_10	StringTie	exon	2178599	2178688	1000	+	.	gene_id "MSTRG.94"; transcript_id "Sc4wPfr_10.g18961.t2"; exon_number "14"; ref_gene_id "Sc4wPfr_10.g18961";
Sc4wPfr_10	StringTie	exon	2178797	2178937	1000	+	.	gene_id "MSTRG.94"; transcript_id "Sc4wPfr_10.g18961.t2"; exon_number "15"; ref_gene_id "Sc4wPfr_10.g18961";
Sc4wPfr_10	StringTie	exon	2179015	2179108	1000	+	.	gene_id "MSTRG.94"; transcript_id "Sc4wPfr_10.g18961.t2"; exon_number "16"; ref_gene_id "Sc4wPfr_10.g18961";
Sc4wPfr_10	StringTie	exon	2179604	2179753	1000	+	.	gene_id "MSTRG.94"; transcript_id "Sc4wPfr_10.g18961.t2"; exon_number "17"; ref_gene_id "Sc4wPfr_10.g18961";
Sc4wPfr_10	StringTie	exon	2179826	2179910	1000	+	.	gene_id "MSTRG.94"; transcript_id "Sc4wPfr_10.g18961.t2"; exon_number "18"; ref_gene_id "Sc4wPfr_10.g18961";
Sc4wPfr_10	StringTie	exon	2180041	2180156	1000	+	.	gene_id "MSTRG.94"; transcript_id "Sc4wPfr_10.g18961.t2"; exon_number "19"; ref_gene_id "Sc4wPfr_10.g18961";
Sc4wPfr_10	StringTie	exon	2180231	2180595	1000	+	.	gene_id "MSTRG.94"; transcript_id "Sc4wPfr_10.g18961.t2"; exon_number "20"; ref_gene_id "Sc4wPfr_10.g18961";
Sc4wPfr_10	StringTie	transcript	2148922	2151132	1000	-	.	gene_id "MSTRG.95"; transcript_id "Sc4wPfr_10.g18960.t1"; ref_gene_id "Sc4wPfr_10.g18960";
Sc4wPfr_10	StringTie	exon	2148922	2149048	1000	-	.	gene_id "MSTRG.95"; transcript_id "Sc4wPfr_10.g18960.t1"; exon_number "1"; ref_gene_id "Sc4wPfr_10.g18960";
Sc4wPfr_10	StringTie	exon	2150067	2150182	1000	-	.	gene_id "MSTRG.95"; transcript_id "Sc4wPfr_10.g18960.t1"; exon_number "2"; ref_gene_id "Sc4wPfr_10.g18960";
Sc4wPfr_10	StringTie	exon	2151130	2151132	1000	-	.	gene_id "MSTRG.95"; transcript_id "Sc4wPfr_10.g18960.t1"; exon_number "3"; ref_gene_id "Sc4wPfr_10.g18960";
Sc4wPfr_10	StringTie	transcript	2195519	2196012	1000	+	.	gene_id "MSTRG.96"; transcript_id "MSTRG.96.1";
Sc4wPfr_10	StringTie	exon	2195519	2196012	1000	+	.	gene_id "MSTRG.96"; transcript_id "MSTRG.96.1"; exon_number "1";
Sc4wPfr_10	StringTie	transcript	2200856	2201335	1000	+	.	gene_id "MSTRG.97"; transcript_id "Sc4wPfr_10.g18962.t2"; ref_gene_id "Sc4wPfr_10.g18962";
Sc4wPfr_10	StringTie	exon	2200856	2201335	1000	+	.	gene_id "MSTRG.97"; transcript_id "Sc4wPfr_10.g18962.t2"; exon_number "1"; ref_gene_id "Sc4wPfr_10.g18962";
Sc4wPfr_10	StringTie	transcript	2200994	2201335	1000	+	.	gene_id "MSTRG.97"; transcript_id "Sc4wPfr_10.g18962.t1"; ref_gene_id "Sc4wPfr_10.g18962";
Sc4wPfr_10	StringTie	exon	2200994	2201335	1000	+	.	gene_id "MSTRG.97"; transcript_id "Sc4wPfr_10.g18962.t1"; exon_number "1"; ref_gene_id "Sc4wPfr_10.g18962";
Sc4wPfr_10	StringTie	transcript	2201616	2220736	1000	+	.	gene_id "MSTRG.98"; transcript_id "Sc4wPfr_10.g18963.t1"; ref_gene_id "Sc4wPfr_10.g18963";
Sc4wPfr_10	StringTie	exon	2201616	2201887	1000	+	.	gene_id "MSTRG.98"; transcript_id "Sc4wPfr_10.g18963.t1"; exon_number "1"; ref_gene_id "Sc4wPfr_10.g18963";
Sc4wPfr_10	StringTie	exon	2202622	2202694	1000	+	.	gene_id "MSTRG.98"; transcript_id "Sc4wPfr_10.g18963.t1"; exon_number "2"; ref_gene_id "Sc4wPfr_10.g18963";
Sc4wPfr_10	StringTie	exon	2210417	2210495	1000	+	.	gene_id "MSTRG.98"; transcript_id "Sc4wPfr_10.g18963.t1"; exon_number "3"; ref_gene_id "Sc4wPfr_10.g18963";
Sc4wPfr_10	StringTie	exon	2210655	2210759	1000	+	.	gene_id "MSTRG.98"; transcript_id "Sc4wPfr_10.g18963.t1"; exon_number "4"; ref_gene_id "Sc4wPfr_10.g18963";
Sc4wPfr_10	StringTie	exon	2218696	2218744	1000	+	.	gene_id "MSTRG.98"; transcript_id "Sc4wPfr_10.g18963.t1"; exon_number "5"; ref_gene_id "Sc4wPfr_10.g18963";
Sc4wPfr_10	StringTie	exon	2220134	2220184	1000	+	.	gene_id "MSTRG.98"; transcript_id "Sc4wPfr_10.g18963.t1"; exon_number "6"; ref_gene_id "Sc4wPfr_10.g18963";
Sc4wPfr_10	StringTie	exon	2220260	2220344	1000	+	.	gene_id "MSTRG.98"; transcript_id "Sc4wPfr_10.g18963.t1"; exon_number "7"; ref_gene_id "Sc4wPfr_10.g18963";
Sc4wPfr_10	StringTie	exon	2220626	2220736	1000	+	.	gene_id "MSTRG.98"; transcript_id "Sc4wPfr_10.g18963.t1"; exon_number "8"; ref_gene_id "Sc4wPfr_10.g18963";
Sc4wPfr_10	StringTie	transcript	2232191	2248937	1000	+	.	gene_id "MSTRG.99"; transcript_id "MSTRG.99.1";
Sc4wPfr_10	StringTie	exon	2232191	2232387	1000	+	.	gene_id "MSTRG.99"; transcript_id "MSTRG.99.1"; exon_number "1";
Sc4wPfr_10	StringTie	exon	2236777	2236974	1000	+	.	gene_id "MSTRG.99"; transcript_id "MSTRG.99.1"; exon_number "2";
Sc4wPfr_10	StringTie	exon	2237233	2237301	1000	+	.	gene_id "MSTRG.99"; transcript_id "MSTRG.99.1"; exon_number "3";
Sc4wPfr_10	StringTie	exon	2237666	2237696	1000	+	.	gene_id "MSTRG.99"; transcript_id "MSTRG.99.1"; exon_number "4";
Sc4wPfr_10	StringTie	exon	2241707	2241814	1000	+	.	gene_id "MSTRG.99"; transcript_id "MSTRG.99.1"; exon_number "5";
Sc4wPfr_10	StringTie	exon	2241960	2242081	1000	+	.	gene_id "MSTRG.99"; transcript_id "MSTRG.99.1"; exon_number "6";
Sc4wPfr_10	StringTie	exon	2248848	2248937	1000	+	.	gene_id "MSTRG.99"; transcript_id "MSTRG.99.1"; exon_number "7";
Sc4wPfr_10	StringTie	transcript	2232292	2263428	1000	+	.	gene_id "MSTRG.99"; transcript_id "Sc4wPfr_10.g18964.t1"; ref_gene_id "Sc4wPfr_10.g18964";
Sc4wPfr_10	StringTie	exon	2232292	2232387	1000	+	.	gene_id "MSTRG.99"; transcript_id "Sc4wPfr_10.g18964.t1"; exon_number "1"; ref_gene_id "Sc4wPfr_10.g18964";
Sc4wPfr_10	StringTie	exon	2236777	2236974	1000	+	.	gene_id "MSTRG.99"; transcript_id "Sc4wPfr_10.g18964.t1"; exon_number "2"; ref_gene_id "Sc4wPfr_10.g18964";
Sc4wPfr_10	StringTie	exon	2237233	2237301	1000	+	.	gene_id "MSTRG.99"; transcript_id "Sc4wPfr_10.g18964.t1"; exon_number "3"; ref_gene_id "Sc4wPfr_10.g18964";
Sc4wPfr_10	StringTie	exon	2237666	2237696	1000	+	.	gene_id "MSTRG.99"; transcript_id "Sc4wPfr_10.g18964.t1"; exon_number "4"; ref_gene_id "Sc4wPfr_10.g18964";
Sc4wPfr_10	StringTie	exon	2241707	2241814	1000	+	.	gene_id "MSTRG.99"; transcript_id "Sc4wPfr_10.g18964.t1"; exon_number "5"; ref_gene_id "Sc4wPfr_10.g18964";
Sc4wPfr_10	StringTie	exon	2241939	2242081	1000	+	.	gene_id "MSTRG.99"; transcript_id "Sc4wPfr_10.g18964.t1"; exon_number "6"; ref_gene_id "Sc4wPfr_10.g18964";
Sc4wPfr_10	StringTie	exon	2248848	2248937	1000	+	.	gene_id "MSTRG.99"; transcript_id "Sc4wPfr_10.g18964.t1"; exon_number "7"; ref_gene_id "Sc4wPfr_10.g18964";
Sc4wPfr_10	StringTie	exon	2249954	2250037	1000	+	.	gene_id "MSTRG.99"; transcript_id "Sc4wPfr_10.g18964.t1"; exon_number "8"; ref_gene_id "Sc4wPfr_10.g18964";
Sc4wPfr_10	StringTie	exon	2250470	2250576	1000	+	.	gene_id "MSTRG.99"; transcript_id "Sc4wPfr_10.g18964.t1"; exon_number "9"; ref_gene_id "Sc4wPfr_10.g18964";
Sc4wPfr_10	StringTie	exon	2253346	2253465	1000	+	.	gene_id "MSTRG.99"; transcript_id "Sc4wPfr_10.g18964.t1"; exon_number "10"; ref_gene_id "Sc4wPfr_10.g18964";
Sc4wPfr_10	StringTie	exon	2253597	2253670	1000	+	.	gene_id "MSTRG.99"; transcript_id "Sc4wPfr_10.g18964.t1"; exon_number "11"; ref_gene_id "Sc4wPfr_10.g18964";
Sc4wPfr_10	StringTie	exon	2253769	2253860	1000	+	.	gene_id "MSTRG.99"; transcript_id "Sc4wPfr_10.g18964.t1"; exon_number "12"; ref_gene_id "Sc4wPfr_10.g18964";
Sc4wPfr_10	StringTie	exon	2254454	2254531	1000	+	.	gene_id "MSTRG.99"; transcript_id "Sc4wPfr_10.g18964.t1"; exon_number "13"; ref_gene_id "Sc4wPfr_10.g18964";
Sc4wPfr_10	StringTie	exon	2254601	2254668	1000	+	.	gene_id "MSTRG.99"; transcript_id "Sc4wPfr_10.g18964.t1"; exon_number "14"; ref_gene_id "Sc4wPfr_10.g18964";
Sc4wPfr_10	StringTie	exon	2255997	2256040	1000	+	.	gene_id "MSTRG.99"; transcript_id "Sc4wPfr_10.g18964.t1"; exon_number "15"; ref_gene_id "Sc4wPfr_10.g18964";
Sc4wPfr_10	StringTie	exon	2257929	2257981	1000	+	.	gene_id "MSTRG.99"; transcript_id "Sc4wPfr_10.g18964.t1"; exon_number "16"; ref_gene_id "Sc4wPfr_10.g18964";
Sc4wPfr_10	StringTie	exon	2258110	2258193	1000	+	.	gene_id "MSTRG.99"; transcript_id "Sc4wPfr_10.g18964.t1"; exon_number "17"; ref_gene_id "Sc4wPfr_10.g18964";
Sc4wPfr_10	StringTie	exon	2258272	2258383	1000	+	.	gene_id "MSTRG.99"; transcript_id "Sc4wPfr_10.g18964.t1"; exon_number "18"; ref_gene_id "Sc4wPfr_10.g18964";
Sc4wPfr_10	StringTie	exon	2258945	2258993	1000	+	.	gene_id "MSTRG.99"; transcript_id "Sc4wPfr_10.g18964.t1"; exon_number "19"; ref_gene_id "Sc4wPfr_10.g18964";
Sc4wPfr_10	StringTie	exon	2260922	2261063	1000	+	.	gene_id "MSTRG.99"; transcript_id "Sc4wPfr_10.g18964.t1"; exon_number "20"; ref_gene_id "Sc4wPfr_10.g18964";
Sc4wPfr_10	StringTie	exon	2261200	2261401	1000	+	.	gene_id "MSTRG.99"; transcript_id "Sc4wPfr_10.g18964.t1"; exon_number "21"; ref_gene_id "Sc4wPfr_10.g18964";
Sc4wPfr_10	StringTie	exon	2261487	2261610	1000	+	.	gene_id "MSTRG.99"; transcript_id "Sc4wPfr_10.g18964.t1"; exon_number "22"; ref_gene_id "Sc4wPfr_10.g18964";
Sc4wPfr_10	StringTie	exon	2261829	2262609	1000	+	.	gene_id "MSTRG.99"; transcript_id "Sc4wPfr_10.g18964.t1"; exon_number "23"; ref_gene_id "Sc4wPfr_10.g18964";
Sc4wPfr_10	StringTie	exon	2263257	2263318	1000	+	.	gene_id "MSTRG.99"; transcript_id "Sc4wPfr_10.g18964.t1"; exon_number "24"; ref_gene_id "Sc4wPfr_10.g18964";
Sc4wPfr_10	StringTie	exon	2263401	2263428	1000	+	.	gene_id "MSTRG.99"; transcript_id "Sc4wPfr_10.g18964.t1"; exon_number "25"; ref_gene_id "Sc4wPfr_10.g18964";
Sc4wPfr_10	StringTie	transcript	2232292	2263428	1000	+	.	gene_id "MSTRG.99"; transcript_id "Sc4wPfr_10.g18964.t2"; ref_gene_id "Sc4wPfr_10.g18964";
Sc4wPfr_10	StringTie	exon	2232292	2232387	1000	+	.	gene_id "MSTRG.99"; transcript_id "Sc4wPfr_10.g18964.t2"; exon_number "1"; ref_gene_id "Sc4wPfr_10.g18964";
Sc4wPfr_10	StringTie	exon	2236777	2236974	1000	+	.	gene_id "MSTRG.99"; transcript_id "Sc4wPfr_10.g18964.t2"; exon_number "2"; ref_gene_id "Sc4wPfr_10.g18964";
Sc4wPfr_10	StringTie	exon	2237233	2237301	1000	+	.	gene_id "MSTRG.99"; transcript_id "Sc4wPfr_10.g18964.t2"; exon_number "3"; ref_gene_id "Sc4wPfr_10.g18964";
Sc4wPfr_10	StringTie	exon	2237666	2237696	1000	+	.	gene_id "MSTRG.99"; transcript_id "Sc4wPfr_10.g18964.t2"; exon_number "4"; ref_gene_id "Sc4wPfr_10.g18964";
Sc4wPfr_10	StringTie	exon	2241707	2241814	1000	+	.	gene_id "MSTRG.99"; transcript_id "Sc4wPfr_10.g18964.t2"; exon_number "5"; ref_gene_id "Sc4wPfr_10.g18964";
Sc4wPfr_10	StringTie	exon	2241939	2242081	1000	+	.	gene_id "MSTRG.99"; transcript_id "Sc4wPfr_10.g18964.t2"; exon_number "6"; ref_gene_id "Sc4wPfr_10.g18964";
Sc4wPfr_10	StringTie	exon	2248848	2248937	1000	+	.	gene_id "MSTRG.99"; transcript_id "Sc4wPfr_10.g18964.t2"; exon_number "7"; ref_gene_id "Sc4wPfr_10.g18964";
Sc4wPfr_10	StringTie	exon	2249954	2250037	1000	+	.	gene_id "MSTRG.99"; transcript_id "Sc4wPfr_10.g18964.t2"; exon_number "8"; ref_gene_id "Sc4wPfr_10.g18964";
Sc4wPfr_10	StringTie	exon	2250470	2250576	1000	+	.	gene_id "MSTRG.99"; transcript_id "Sc4wPfr_10.g18964.t2"; exon_number "9"; ref_gene_id "Sc4wPfr_10.g18964";
Sc4wPfr_10	StringTie	exon	2253346	2253465	1000	+	.	gene_id "MSTRG.99"; transcript_id "Sc4wPfr_10.g18964.t2"; exon_number "10"; ref_gene_id "Sc4wPfr_10.g18964";
Sc4wPfr_10	StringTie	exon	2253597	2253670	1000	+	.	gene_id "MSTRG.99"; transcript_id "Sc4wPfr_10.g18964.t2"; exon_number "11"; ref_gene_id "Sc4wPfr_10.g18964";
Sc4wPfr_10	StringTie	exon	2253769	2253860	1000	+	.	gene_id "MSTRG.99"; transcript_id "Sc4wPfr_10.g18964.t2"; exon_number "12"; ref_gene_id "Sc4wPfr_10.g18964";
Sc4wPfr_10	StringTie	exon	2254454	2254531	1000	+	.	gene_id "MSTRG.99"; transcript_id "Sc4wPfr_10.g18964.t2"; exon_number "13"; ref_gene_id "Sc4wPfr_10.g18964";
Sc4wPfr_10	StringTie	exon	2254601	2254668	1000	+	.	gene_id "MSTRG.99"; transcript_id "Sc4wPfr_10.g18964.t2"; exon_number "14"; ref_gene_id "Sc4wPfr_10.g18964";
Sc4wPfr_10	StringTie	exon	2255997	2256040	1000	+	.	gene_id "MSTRG.99"; transcript_id "Sc4wPfr_10.g18964.t2"; exon_number "15"; ref_gene_id "Sc4wPfr_10.g18964";
Sc4wPfr_10	StringTie	exon	2257929	2257981	1000	+	.	gene_id "MSTRG.99"; transcript_id "Sc4wPfr_10.g18964.t2"; exon_number "16"; ref_gene_id "Sc4wPfr_10.g18964";
Sc4wPfr_10	StringTie	exon	2258110	2258193	1000	+	.	gene_id "MSTRG.99"; transcript_id "Sc4wPfr_10.g18964.t2"; exon_number "17"; ref_gene_id "Sc4wPfr_10.g18964";
Sc4wPfr_10	StringTie	exon	2258272	2258383	1000	+	.	gene_id "MSTRG.99"; transcript_id "Sc4wPfr_10.g18964.t2"; exon_number "18"; ref_gene_id "Sc4wPfr_10.g18964";
Sc4wPfr_10	StringTie	exon	2258945	2258993	1000	+	.	gene_id "MSTRG.99"; transcript_id "Sc4wPfr_10.g18964.t2"; exon_number "19"; ref_gene_id "Sc4wPfr_10.g18964";
Sc4wPfr_10	StringTie	exon	2260922	2261063	1000	+	.	gene_id "MSTRG.99"; transcript_id "Sc4wPfr_10.g18964.t2"; exon_number "20"; ref_gene_id "Sc4wPfr_10.g18964";
Sc4wPfr_10	StringTie	exon	2261200	2261401	1000	+	.	gene_id "MSTRG.99"; transcript_id "Sc4wPfr_10.g18964.t2"; exon_number "21"; ref_gene_id "Sc4wPfr_10.g18964";
Sc4wPfr_10	StringTie	exon	2261487	2261610	1000	+	.	gene_id "MSTRG.99"; transcript_id "Sc4wPfr_10.g18964.t2"; exon_number "22"; ref_gene_id "Sc4wPfr_10.g18964";
Sc4wPfr_10	StringTie	exon	2261832	2262609	1000	+	.	gene_id "MSTRG.99"; transcript_id "Sc4wPfr_10.g18964.t2"; exon_number "23"; ref_gene_id "Sc4wPfr_10.g18964";
Sc4wPfr_10	StringTie	exon	2263257	2263318	1000	+	.	gene_id "MSTRG.99"; transcript_id "Sc4wPfr_10.g18964.t2"; exon_number "24"; ref_gene_id "Sc4wPfr_10.g18964";
Sc4wPfr_10	StringTie	exon	2263401	2263428	1000	+	.	gene_id "MSTRG.99"; transcript_id "Sc4wPfr_10.g18964.t2"; exon_number "25"; ref_gene_id "Sc4wPfr_10.g18964";
Sc4wPfr_10	StringTie	transcript	2273499	2308488	1000	+	.	gene_id "MSTRG.100"; transcript_id "MSTRG.100.1";
Sc4wPfr_10	StringTie	exon	2273499	2273582	1000	+	.	gene_id "MSTRG.100"; transcript_id "MSTRG.100.1"; exon_number "1";
Sc4wPfr_10	StringTie	exon	2273692	2273951	1000	+	.	gene_id "MSTRG.100"; transcript_id "MSTRG.100.1"; exon_number "2";
Sc4wPfr_10	StringTie	exon	2275901	2275986	1000	+	.	gene_id "MSTRG.100"; transcript_id "MSTRG.100.1"; exon_number "3";
Sc4wPfr_10	StringTie	exon	2280158	2280193	1000	+	.	gene_id "MSTRG.100"; transcript_id "MSTRG.100.1"; exon_number "4";
Sc4wPfr_10	StringTie	exon	2285100	2285334	1000	+	.	gene_id "MSTRG.100"; transcript_id "MSTRG.100.1"; exon_number "5";
Sc4wPfr_10	StringTie	exon	2285418	2285477	1000	+	.	gene_id "MSTRG.100"; transcript_id "MSTRG.100.1"; exon_number "6";
Sc4wPfr_10	StringTie	exon	2287735	2287778	1000	+	.	gene_id "MSTRG.100"; transcript_id "MSTRG.100.1"; exon_number "7";
Sc4wPfr_10	StringTie	exon	2288034	2288115	1000	+	.	gene_id "MSTRG.100"; transcript_id "MSTRG.100.1"; exon_number "8";
Sc4wPfr_10	StringTie	exon	2291529	2291573	1000	+	.	gene_id "MSTRG.100"; transcript_id "MSTRG.100.1"; exon_number "9";
Sc4wPfr_10	StringTie	exon	2291659	2292294	1000	+	.	gene_id "MSTRG.100"; transcript_id "MSTRG.100.1"; exon_number "10";
Sc4wPfr_10	StringTie	exon	2294376	2294965	1000	+	.	gene_id "MSTRG.100"; transcript_id "MSTRG.100.1"; exon_number "11";
Sc4wPfr_10	StringTie	exon	2295067	2295104	1000	+	.	gene_id "MSTRG.100"; transcript_id "MSTRG.100.1"; exon_number "12";
Sc4wPfr_10	StringTie	exon	2299054	2299216	1000	+	.	gene_id "MSTRG.100"; transcript_id "MSTRG.100.1"; exon_number "13";
Sc4wPfr_10	StringTie	exon	2299287	2299364	1000	+	.	gene_id "MSTRG.100"; transcript_id "MSTRG.100.1"; exon_number "14";
Sc4wPfr_10	StringTie	exon	2302375	2302515	1000	+	.	gene_id "MSTRG.100"; transcript_id "MSTRG.100.1"; exon_number "15";
Sc4wPfr_10	StringTie	exon	2302743	2302836	1000	+	.	gene_id "MSTRG.100"; transcript_id "MSTRG.100.1"; exon_number "16";
Sc4wPfr_10	StringTie	exon	2308154	2308488	1000	+	.	gene_id "MSTRG.100"; transcript_id "MSTRG.100.1"; exon_number "17";
Sc4wPfr_10	StringTie	transcript	2273533	2308549	1000	+	.	gene_id "MSTRG.100"; transcript_id "MSTRG.100.2";
Sc4wPfr_10	StringTie	exon	2273533	2273951	1000	+	.	gene_id "MSTRG.100"; transcript_id "MSTRG.100.2"; exon_number "1";
Sc4wPfr_10	StringTie	exon	2275901	2275986	1000	+	.	gene_id "MSTRG.100"; transcript_id "MSTRG.100.2"; exon_number "2";
Sc4wPfr_10	StringTie	exon	2280158	2280193	1000	+	.	gene_id "MSTRG.100"; transcript_id "MSTRG.100.2"; exon_number "3";
Sc4wPfr_10	StringTie	exon	2285100	2285334	1000	+	.	gene_id "MSTRG.100"; transcript_id "MSTRG.100.2"; exon_number "4";
Sc4wPfr_10	StringTie	exon	2285418	2285477	1000	+	.	gene_id "MSTRG.100"; transcript_id "MSTRG.100.2"; exon_number "5";
Sc4wPfr_10	StringTie	exon	2287735	2287778	1000	+	.	gene_id "MSTRG.100"; transcript_id "MSTRG.100.2"; exon_number "6";
Sc4wPfr_10	StringTie	exon	2288034	2288115	1000	+	.	gene_id "MSTRG.100"; transcript_id "MSTRG.100.2"; exon_number "7";
Sc4wPfr_10	StringTie	exon	2291529	2291573	1000	+	.	gene_id "MSTRG.100"; transcript_id "MSTRG.100.2"; exon_number "8";
Sc4wPfr_10	StringTie	exon	2291659	2292294	1000	+	.	gene_id "MSTRG.100"; transcript_id "MSTRG.100.2"; exon_number "9";
Sc4wPfr_10	StringTie	exon	2294376	2294965	1000	+	.	gene_id "MSTRG.100"; transcript_id "MSTRG.100.2"; exon_number "10";
Sc4wPfr_10	StringTie	exon	2295067	2295104	1000	+	.	gene_id "MSTRG.100"; transcript_id "MSTRG.100.2"; exon_number "11";
Sc4wPfr_10	StringTie	exon	2299054	2299216	1000	+	.	gene_id "MSTRG.100"; transcript_id "MSTRG.100.2"; exon_number "12";
Sc4wPfr_10	StringTie	exon	2299287	2299364	1000	+	.	gene_id "MSTRG.100"; transcript_id "MSTRG.100.2"; exon_number "13";
Sc4wPfr_10	StringTie	exon	2302375	2302515	1000	+	.	gene_id "MSTRG.100"; transcript_id "MSTRG.100.2"; exon_number "14";
Sc4wPfr_10	StringTie	exon	2302743	2302836	1000	+	.	gene_id "MSTRG.100"; transcript_id "MSTRG.100.2"; exon_number "15";
Sc4wPfr_10	StringTie	exon	2308154	2308549	1000	+	.	gene_id "MSTRG.100"; transcript_id "MSTRG.100.2"; exon_number "16";
Sc4wPfr_10	StringTie	transcript	2273792	2280434	1000	+	.	gene_id "MSTRG.100"; transcript_id "Sc4wPfr_10.g18965.t1"; ref_gene_id "Sc4wPfr_10.g18965";
Sc4wPfr_10	StringTie	exon	2273792	2273951	1000	+	.	gene_id "MSTRG.100"; transcript_id "Sc4wPfr_10.g18965.t1"; exon_number "1"; ref_gene_id "Sc4wPfr_10.g18965";
Sc4wPfr_10	StringTie	exon	2275901	2275986	1000	+	.	gene_id "MSTRG.100"; transcript_id "Sc4wPfr_10.g18965.t1"; exon_number "2"; ref_gene_id "Sc4wPfr_10.g18965";
Sc4wPfr_10	StringTie	exon	2280158	2280193	1000	+	.	gene_id "MSTRG.100"; transcript_id "Sc4wPfr_10.g18965.t1"; exon_number "3"; ref_gene_id "Sc4wPfr_10.g18965";
Sc4wPfr_10	StringTie	exon	2280375	2280434	1000	+	.	gene_id "MSTRG.100"; transcript_id "Sc4wPfr_10.g18965.t1"; exon_number "4"; ref_gene_id "Sc4wPfr_10.g18965";
Sc4wPfr_10	StringTie	transcript	2283611	2308236	1000	+	.	gene_id "MSTRG.100"; transcript_id "Sc4wPfr_10.g18967.t1"; ref_gene_id "Sc4wPfr_10.g18967";
Sc4wPfr_10	StringTie	exon	2283611	2283870	1000	+	.	gene_id "MSTRG.100"; transcript_id "Sc4wPfr_10.g18967.t1"; exon_number "1"; ref_gene_id "Sc4wPfr_10.g18967";
Sc4wPfr_10	StringTie	exon	2284202	2284265	1000	+	.	gene_id "MSTRG.100"; transcript_id "Sc4wPfr_10.g18967.t1"; exon_number "2"; ref_gene_id "Sc4wPfr_10.g18967";
Sc4wPfr_10	StringTie	exon	2285100	2285334	1000	+	.	gene_id "MSTRG.100"; transcript_id "Sc4wPfr_10.g18967.t1"; exon_number "3"; ref_gene_id "Sc4wPfr_10.g18967";
Sc4wPfr_10	StringTie	exon	2285418	2285477	1000	+	.	gene_id "MSTRG.100"; transcript_id "Sc4wPfr_10.g18967.t1"; exon_number "4"; ref_gene_id "Sc4wPfr_10.g18967";
Sc4wPfr_10	StringTie	exon	2287735	2287778	1000	+	.	gene_id "MSTRG.100"; transcript_id "Sc4wPfr_10.g18967.t1"; exon_number "5"; ref_gene_id "Sc4wPfr_10.g18967";
Sc4wPfr_10	StringTie	exon	2288034	2288115	1000	+	.	gene_id "MSTRG.100"; transcript_id "Sc4wPfr_10.g18967.t1"; exon_number "6"; ref_gene_id "Sc4wPfr_10.g18967";
Sc4wPfr_10	StringTie	exon	2291529	2291573	1000	+	.	gene_id "MSTRG.100"; transcript_id "Sc4wPfr_10.g18967.t1"; exon_number "7"; ref_gene_id "Sc4wPfr_10.g18967";
Sc4wPfr_10	StringTie	exon	2291659	2292294	1000	+	.	gene_id "MSTRG.100"; transcript_id "Sc4wPfr_10.g18967.t1"; exon_number "8"; ref_gene_id "Sc4wPfr_10.g18967";
Sc4wPfr_10	StringTie	exon	2294376	2294965	1000	+	.	gene_id "MSTRG.100"; transcript_id "Sc4wPfr_10.g18967.t1"; exon_number "9"; ref_gene_id "Sc4wPfr_10.g18967";
Sc4wPfr_10	StringTie	exon	2295067	2295104	1000	+	.	gene_id "MSTRG.100"; transcript_id "Sc4wPfr_10.g18967.t1"; exon_number "10"; ref_gene_id "Sc4wPfr_10.g18967";
Sc4wPfr_10	StringTie	exon	2299054	2299216	1000	+	.	gene_id "MSTRG.100"; transcript_id "Sc4wPfr_10.g18967.t1"; exon_number "11"; ref_gene_id "Sc4wPfr_10.g18967";
Sc4wPfr_10	StringTie	exon	2299287	2299364	1000	+	.	gene_id "MSTRG.100"; transcript_id "Sc4wPfr_10.g18967.t1"; exon_number "12"; ref_gene_id "Sc4wPfr_10.g18967";
Sc4wPfr_10	StringTie	exon	2302375	2302515	1000	+	.	gene_id "MSTRG.100"; transcript_id "Sc4wPfr_10.g18967.t1"; exon_number "13"; ref_gene_id "Sc4wPfr_10.g18967";
Sc4wPfr_10	StringTie	exon	2302743	2302836	1000	+	.	gene_id "MSTRG.100"; transcript_id "Sc4wPfr_10.g18967.t1"; exon_number "14"; ref_gene_id "Sc4wPfr_10.g18967";
Sc4wPfr_10	StringTie	exon	2308154	2308236	1000	+	.	gene_id "MSTRG.100"; transcript_id "Sc4wPfr_10.g18967.t1"; exon_number "15"; ref_gene_id "Sc4wPfr_10.g18967";
Sc4wPfr_10	StringTie	transcript	2281945	2283345	1000	+	.	gene_id "MSTRG.101"; transcript_id "Sc4wPfr_10.g18966.t1"; ref_gene_id "Sc4wPfr_10.g18966";
Sc4wPfr_10	StringTie	exon	2281945	2283345	1000	+	.	gene_id "MSTRG.101"; transcript_id "Sc4wPfr_10.g18966.t1"; exon_number "1"; ref_gene_id "Sc4wPfr_10.g18966";
Sc4wPfr_10	StringTie	transcript	2308718	2354856	1000	-	.	gene_id "MSTRG.102"; transcript_id "Sc4wPfr_10.g18968.t1"; ref_gene_id "Sc4wPfr_10.g18968";
Sc4wPfr_10	StringTie	exon	2308718	2308728	1000	-	.	gene_id "MSTRG.102"; transcript_id "Sc4wPfr_10.g18968.t1"; exon_number "1"; ref_gene_id "Sc4wPfr_10.g18968";
Sc4wPfr_10	StringTie	exon	2309995	2311273	1000	-	.	gene_id "MSTRG.102"; transcript_id "Sc4wPfr_10.g18968.t1"; exon_number "2"; ref_gene_id "Sc4wPfr_10.g18968";
Sc4wPfr_10	StringTie	exon	2323569	2323664	1000	-	.	gene_id "MSTRG.102"; transcript_id "Sc4wPfr_10.g18968.t1"; exon_number "3"; ref_gene_id "Sc4wPfr_10.g18968";
Sc4wPfr_10	StringTie	exon	2326206	2326687	1000	-	.	gene_id "MSTRG.102"; transcript_id "Sc4wPfr_10.g18968.t1"; exon_number "4"; ref_gene_id "Sc4wPfr_10.g18968";
Sc4wPfr_10	StringTie	exon	2326841	2326883	1000	-	.	gene_id "MSTRG.102"; transcript_id "Sc4wPfr_10.g18968.t1"; exon_number "5"; ref_gene_id "Sc4wPfr_10.g18968";
Sc4wPfr_10	StringTie	exon	2327383	2327448	1000	-	.	gene_id "MSTRG.102"; transcript_id "Sc4wPfr_10.g18968.t1"; exon_number "6"; ref_gene_id "Sc4wPfr_10.g18968";
Sc4wPfr_10	StringTie	exon	2335691	2335852	1000	-	.	gene_id "MSTRG.102"; transcript_id "Sc4wPfr_10.g18968.t1"; exon_number "7"; ref_gene_id "Sc4wPfr_10.g18968";
Sc4wPfr_10	StringTie	exon	2336298	2336364	1000	-	.	gene_id "MSTRG.102"; transcript_id "Sc4wPfr_10.g18968.t1"; exon_number "8"; ref_gene_id "Sc4wPfr_10.g18968";
Sc4wPfr_10	StringTie	exon	2336649	2336710	1000	-	.	gene_id "MSTRG.102"; transcript_id "Sc4wPfr_10.g18968.t1"; exon_number "9"; ref_gene_id "Sc4wPfr_10.g18968";
Sc4wPfr_10	StringTie	exon	2336787	2336932	1000	-	.	gene_id "MSTRG.102"; transcript_id "Sc4wPfr_10.g18968.t1"; exon_number "10"; ref_gene_id "Sc4wPfr_10.g18968";
Sc4wPfr_10	StringTie	exon	2340587	2341067	1000	-	.	gene_id "MSTRG.102"; transcript_id "Sc4wPfr_10.g18968.t1"; exon_number "11"; ref_gene_id "Sc4wPfr_10.g18968";
Sc4wPfr_10	StringTie	exon	2345487	2345515	1000	-	.	gene_id "MSTRG.102"; transcript_id "Sc4wPfr_10.g18968.t1"; exon_number "12"; ref_gene_id "Sc4wPfr_10.g18968";
Sc4wPfr_10	StringTie	exon	2354206	2354255	1000	-	.	gene_id "MSTRG.102"; transcript_id "Sc4wPfr_10.g18968.t1"; exon_number "13"; ref_gene_id "Sc4wPfr_10.g18968";
Sc4wPfr_10	StringTie	exon	2354834	2354856	1000	-	.	gene_id "MSTRG.102"; transcript_id "Sc4wPfr_10.g18968.t1"; exon_number "14"; ref_gene_id "Sc4wPfr_10.g18968";
Sc4wPfr_10	StringTie	transcript	2323578	2384474	1000	-	.	gene_id "MSTRG.102"; transcript_id "MSTRG.102.2";
Sc4wPfr_10	StringTie	exon	2323578	2323664	1000	-	.	gene_id "MSTRG.102"; transcript_id "MSTRG.102.2"; exon_number "1";
Sc4wPfr_10	StringTie	exon	2326206	2326687	1000	-	.	gene_id "MSTRG.102"; transcript_id "MSTRG.102.2"; exon_number "2";
Sc4wPfr_10	StringTie	exon	2326841	2326883	1000	-	.	gene_id "MSTRG.102"; transcript_id "MSTRG.102.2"; exon_number "3";
Sc4wPfr_10	StringTie	exon	2327383	2327448	1000	-	.	gene_id "MSTRG.102"; transcript_id "MSTRG.102.2"; exon_number "4";
Sc4wPfr_10	StringTie	exon	2335691	2335852	1000	-	.	gene_id "MSTRG.102"; transcript_id "MSTRG.102.2"; exon_number "5";
Sc4wPfr_10	StringTie	exon	2336298	2336364	1000	-	.	gene_id "MSTRG.102"; transcript_id "MSTRG.102.2"; exon_number "6";
Sc4wPfr_10	StringTie	exon	2336649	2336710	1000	-	.	gene_id "MSTRG.102"; transcript_id "MSTRG.102.2"; exon_number "7";
Sc4wPfr_10	StringTie	exon	2336787	2336932	1000	-	.	gene_id "MSTRG.102"; transcript_id "MSTRG.102.2"; exon_number "8";
Sc4wPfr_10	StringTie	exon	2340587	2341067	1000	-	.	gene_id "MSTRG.102"; transcript_id "MSTRG.102.2"; exon_number "9";
Sc4wPfr_10	StringTie	exon	2345487	2345515	1000	-	.	gene_id "MSTRG.102"; transcript_id "MSTRG.102.2"; exon_number "10";
Sc4wPfr_10	StringTie	exon	2354206	2354255	1000	-	.	gene_id "MSTRG.102"; transcript_id "MSTRG.102.2"; exon_number "11";
Sc4wPfr_10	StringTie	exon	2354834	2354940	1000	-	.	gene_id "MSTRG.102"; transcript_id "MSTRG.102.2"; exon_number "12";
Sc4wPfr_10	StringTie	exon	2355566	2355605	1000	-	.	gene_id "MSTRG.102"; transcript_id "MSTRG.102.2"; exon_number "13";
Sc4wPfr_10	StringTie	exon	2362602	2362709	1000	-	.	gene_id "MSTRG.102"; transcript_id "MSTRG.102.2"; exon_number "14";
Sc4wPfr_10	StringTie	exon	2365676	2365865	1000	-	.	gene_id "MSTRG.102"; transcript_id "MSTRG.102.2"; exon_number "15";
Sc4wPfr_10	StringTie	exon	2370159	2370170	1000	-	.	gene_id "MSTRG.102"; transcript_id "MSTRG.102.2"; exon_number "16";
Sc4wPfr_10	StringTie	exon	2371600	2371723	1000	-	.	gene_id "MSTRG.102"; transcript_id "MSTRG.102.2"; exon_number "17";
Sc4wPfr_10	StringTie	exon	2371844	2372145	1000	-	.	gene_id "MSTRG.102"; transcript_id "MSTRG.102.2"; exon_number "18";
Sc4wPfr_10	StringTie	exon	2372264	2372301	1000	-	.	gene_id "MSTRG.102"; transcript_id "MSTRG.102.2"; exon_number "19";
Sc4wPfr_10	StringTie	exon	2372424	2372894	1000	-	.	gene_id "MSTRG.102"; transcript_id "MSTRG.102.2"; exon_number "20";
Sc4wPfr_10	StringTie	exon	2373047	2373106	1000	-	.	gene_id "MSTRG.102"; transcript_id "MSTRG.102.2"; exon_number "21";
Sc4wPfr_10	StringTie	exon	2373261	2373432	1000	-	.	gene_id "MSTRG.102"; transcript_id "MSTRG.102.2"; exon_number "22";
Sc4wPfr_10	StringTie	exon	2373523	2373655	1000	-	.	gene_id "MSTRG.102"; transcript_id "MSTRG.102.2"; exon_number "23";
Sc4wPfr_10	StringTie	exon	2374208	2374287	1000	-	.	gene_id "MSTRG.102"; transcript_id "MSTRG.102.2"; exon_number "24";
Sc4wPfr_10	StringTie	exon	2374901	2375022	1000	-	.	gene_id "MSTRG.102"; transcript_id "MSTRG.102.2"; exon_number "25";
Sc4wPfr_10	StringTie	exon	2383725	2383779	1000	-	.	gene_id "MSTRG.102"; transcript_id "MSTRG.102.2"; exon_number "26";
Sc4wPfr_10	StringTie	exon	2384014	2384474	1000	-	.	gene_id "MSTRG.102"; transcript_id "MSTRG.102.2"; exon_number "27";
Sc4wPfr_10	StringTie	transcript	2354930	2384114	1000	-	.	gene_id "MSTRG.102"; transcript_id "Sc4wPfr_10.g18969.t1"; ref_gene_id "Sc4wPfr_10.g18969";
Sc4wPfr_10	StringTie	exon	2354930	2354940	1000	-	.	gene_id "MSTRG.102"; transcript_id "Sc4wPfr_10.g18969.t1"; exon_number "1"; ref_gene_id "Sc4wPfr_10.g18969";
Sc4wPfr_10	StringTie	exon	2355566	2355605	1000	-	.	gene_id "MSTRG.102"; transcript_id "Sc4wPfr_10.g18969.t1"; exon_number "2"; ref_gene_id "Sc4wPfr_10.g18969";
Sc4wPfr_10	StringTie	exon	2362602	2362709	1000	-	.	gene_id "MSTRG.102"; transcript_id "Sc4wPfr_10.g18969.t1"; exon_number "3"; ref_gene_id "Sc4wPfr_10.g18969";
Sc4wPfr_10	StringTie	exon	2365676	2365865	1000	-	.	gene_id "MSTRG.102"; transcript_id "Sc4wPfr_10.g18969.t1"; exon_number "4"; ref_gene_id "Sc4wPfr_10.g18969";
Sc4wPfr_10	StringTie	exon	2370159	2370170	1000	-	.	gene_id "MSTRG.102"; transcript_id "Sc4wPfr_10.g18969.t1"; exon_number "5"; ref_gene_id "Sc4wPfr_10.g18969";
Sc4wPfr_10	StringTie	exon	2371600	2371723	1000	-	.	gene_id "MSTRG.102"; transcript_id "Sc4wPfr_10.g18969.t1"; exon_number "6"; ref_gene_id "Sc4wPfr_10.g18969";
Sc4wPfr_10	StringTie	exon	2371844	2372145	1000	-	.	gene_id "MSTRG.102"; transcript_id "Sc4wPfr_10.g18969.t1"; exon_number "7"; ref_gene_id "Sc4wPfr_10.g18969";
Sc4wPfr_10	StringTie	exon	2372264	2372301	1000	-	.	gene_id "MSTRG.102"; transcript_id "Sc4wPfr_10.g18969.t1"; exon_number "8"; ref_gene_id "Sc4wPfr_10.g18969";
Sc4wPfr_10	StringTie	exon	2372424	2372894	1000	-	.	gene_id "MSTRG.102"; transcript_id "Sc4wPfr_10.g18969.t1"; exon_number "9"; ref_gene_id "Sc4wPfr_10.g18969";
Sc4wPfr_10	StringTie	exon	2373047	2373106	1000	-	.	gene_id "MSTRG.102"; transcript_id "Sc4wPfr_10.g18969.t1"; exon_number "10"; ref_gene_id "Sc4wPfr_10.g18969";
Sc4wPfr_10	StringTie	exon	2373261	2373432	1000	-	.	gene_id "MSTRG.102"; transcript_id "Sc4wPfr_10.g18969.t1"; exon_number "11"; ref_gene_id "Sc4wPfr_10.g18969";
Sc4wPfr_10	StringTie	exon	2373523	2373655	1000	-	.	gene_id "MSTRG.102"; transcript_id "Sc4wPfr_10.g18969.t1"; exon_number "12"; ref_gene_id "Sc4wPfr_10.g18969";
Sc4wPfr_10	StringTie	exon	2374208	2374287	1000	-	.	gene_id "MSTRG.102"; transcript_id "Sc4wPfr_10.g18969.t1"; exon_number "13"; ref_gene_id "Sc4wPfr_10.g18969";
Sc4wPfr_10	StringTie	exon	2374901	2375022	1000	-	.	gene_id "MSTRG.102"; transcript_id "Sc4wPfr_10.g18969.t1"; exon_number "14"; ref_gene_id "Sc4wPfr_10.g18969";
Sc4wPfr_10	StringTie	exon	2383725	2383779	1000	-	.	gene_id "MSTRG.102"; transcript_id "Sc4wPfr_10.g18969.t1"; exon_number "15"; ref_gene_id "Sc4wPfr_10.g18969";
Sc4wPfr_10	StringTie	exon	2384014	2384114	1000	-	.	gene_id "MSTRG.102"; transcript_id "Sc4wPfr_10.g18969.t1"; exon_number "16"; ref_gene_id "Sc4wPfr_10.g18969";
Sc4wPfr_10	StringTie	transcript	2393131	2489195	1000	+	.	gene_id "MSTRG.103"; transcript_id "MSTRG.103.1";
Sc4wPfr_10	StringTie	exon	2393131	2393468	1000	+	.	gene_id "MSTRG.103"; transcript_id "MSTRG.103.1"; exon_number "1";
Sc4wPfr_10	StringTie	exon	2393573	2393634	1000	+	.	gene_id "MSTRG.103"; transcript_id "MSTRG.103.1"; exon_number "2";
Sc4wPfr_10	StringTie	exon	2396922	2397043	1000	+	.	gene_id "MSTRG.103"; transcript_id "MSTRG.103.1"; exon_number "3";
Sc4wPfr_10	StringTie	exon	2397150	2397259	1000	+	.	gene_id "MSTRG.103"; transcript_id "MSTRG.103.1"; exon_number "4";
Sc4wPfr_10	StringTie	exon	2398994	2399121	1000	+	.	gene_id "MSTRG.103"; transcript_id "MSTRG.103.1"; exon_number "5";
Sc4wPfr_10	StringTie	exon	2399240	2399310	1000	+	.	gene_id "MSTRG.103"; transcript_id "MSTRG.103.1"; exon_number "6";
Sc4wPfr_10	StringTie	exon	2408266	2408459	1000	+	.	gene_id "MSTRG.103"; transcript_id "MSTRG.103.1"; exon_number "7";
Sc4wPfr_10	StringTie	exon	2413646	2413717	1000	+	.	gene_id "MSTRG.103"; transcript_id "MSTRG.103.1"; exon_number "8";
Sc4wPfr_10	StringTie	exon	2413876	2413994	1000	+	.	gene_id "MSTRG.103"; transcript_id "MSTRG.103.1"; exon_number "9";
Sc4wPfr_10	StringTie	exon	2429516	2429770	1000	+	.	gene_id "MSTRG.103"; transcript_id "MSTRG.103.1"; exon_number "10";
Sc4wPfr_10	StringTie	exon	2447120	2447271	1000	+	.	gene_id "MSTRG.103"; transcript_id "MSTRG.103.1"; exon_number "11";
Sc4wPfr_10	StringTie	exon	2447813	2447923	1000	+	.	gene_id "MSTRG.103"; transcript_id "MSTRG.103.1"; exon_number "12";
Sc4wPfr_10	StringTie	exon	2462333	2462419	1000	+	.	gene_id "MSTRG.103"; transcript_id "MSTRG.103.1"; exon_number "13";
Sc4wPfr_10	StringTie	exon	2464088	2464243	1000	+	.	gene_id "MSTRG.103"; transcript_id "MSTRG.103.1"; exon_number "14";
Sc4wPfr_10	StringTie	exon	2464339	2464395	1000	+	.	gene_id "MSTRG.103"; transcript_id "MSTRG.103.1"; exon_number "15";
Sc4wPfr_10	StringTie	exon	2469285	2469305	1000	+	.	gene_id "MSTRG.103"; transcript_id "MSTRG.103.1"; exon_number "16";
Sc4wPfr_10	StringTie	exon	2469586	2469624	1000	+	.	gene_id "MSTRG.103"; transcript_id "MSTRG.103.1"; exon_number "17";
Sc4wPfr_10	StringTie	exon	2469725	2469754	1000	+	.	gene_id "MSTRG.103"; transcript_id "MSTRG.103.1"; exon_number "18";
Sc4wPfr_10	StringTie	exon	2485460	2485498	1000	+	.	gene_id "MSTRG.103"; transcript_id "MSTRG.103.1"; exon_number "19";
Sc4wPfr_10	StringTie	exon	2485655	2485789	1000	+	.	gene_id "MSTRG.103"; transcript_id "MSTRG.103.1"; exon_number "20";
Sc4wPfr_10	StringTie	exon	2487992	2488124	1000	+	.	gene_id "MSTRG.103"; transcript_id "MSTRG.103.1"; exon_number "21";
Sc4wPfr_10	StringTie	exon	2488195	2489195	1000	+	.	gene_id "MSTRG.103"; transcript_id "MSTRG.103.1"; exon_number "22";
Sc4wPfr_10	StringTie	transcript	2393406	2429774	1000	+	.	gene_id "MSTRG.103"; transcript_id "Sc4wPfr_10.g18972.t1"; ref_gene_id "Sc4wPfr_10.g18972";
Sc4wPfr_10	StringTie	exon	2393406	2393468	1000	+	.	gene_id "MSTRG.103"; transcript_id "Sc4wPfr_10.g18972.t1"; exon_number "1"; ref_gene_id "Sc4wPfr_10.g18972";
Sc4wPfr_10	StringTie	exon	2393573	2393634	1000	+	.	gene_id "MSTRG.103"; transcript_id "Sc4wPfr_10.g18972.t1"; exon_number "2"; ref_gene_id "Sc4wPfr_10.g18972";
Sc4wPfr_10	StringTie	exon	2396922	2397043	1000	+	.	gene_id "MSTRG.103"; transcript_id "Sc4wPfr_10.g18972.t1"; exon_number "3"; ref_gene_id "Sc4wPfr_10.g18972";
Sc4wPfr_10	StringTie	exon	2397150	2397259	1000	+	.	gene_id "MSTRG.103"; transcript_id "Sc4wPfr_10.g18972.t1"; exon_number "4"; ref_gene_id "Sc4wPfr_10.g18972";
Sc4wPfr_10	StringTie	exon	2398994	2399121	1000	+	.	gene_id "MSTRG.103"; transcript_id "Sc4wPfr_10.g18972.t1"; exon_number "5"; ref_gene_id "Sc4wPfr_10.g18972";
Sc4wPfr_10	StringTie	exon	2399240	2399310	1000	+	.	gene_id "MSTRG.103"; transcript_id "Sc4wPfr_10.g18972.t1"; exon_number "6"; ref_gene_id "Sc4wPfr_10.g18972";
Sc4wPfr_10	StringTie	exon	2408266	2408459	1000	+	.	gene_id "MSTRG.103"; transcript_id "Sc4wPfr_10.g18972.t1"; exon_number "7"; ref_gene_id "Sc4wPfr_10.g18972";
Sc4wPfr_10	StringTie	exon	2413646	2413717	1000	+	.	gene_id "MSTRG.103"; transcript_id "Sc4wPfr_10.g18972.t1"; exon_number "8"; ref_gene_id "Sc4wPfr_10.g18972";
Sc4wPfr_10	StringTie	exon	2413876	2413994	1000	+	.	gene_id "MSTRG.103"; transcript_id "Sc4wPfr_10.g18972.t1"; exon_number "9"; ref_gene_id "Sc4wPfr_10.g18972";
Sc4wPfr_10	StringTie	exon	2429516	2429774	1000	+	.	gene_id "MSTRG.103"; transcript_id "Sc4wPfr_10.g18972.t1"; exon_number "10"; ref_gene_id "Sc4wPfr_10.g18972";
Sc4wPfr_10	StringTie	transcript	2396917	2414589	1000	+	.	gene_id "MSTRG.103"; transcript_id "MSTRG.103.3";
Sc4wPfr_10	StringTie	exon	2396917	2397043	1000	+	.	gene_id "MSTRG.103"; transcript_id "MSTRG.103.3"; exon_number "1";
Sc4wPfr_10	StringTie	exon	2397150	2397259	1000	+	.	gene_id "MSTRG.103"; transcript_id "MSTRG.103.3"; exon_number "2";
Sc4wPfr_10	StringTie	exon	2398994	2399121	1000	+	.	gene_id "MSTRG.103"; transcript_id "MSTRG.103.3"; exon_number "3";
Sc4wPfr_10	StringTie	exon	2399240	2399310	1000	+	.	gene_id "MSTRG.103"; transcript_id "MSTRG.103.3"; exon_number "4";
Sc4wPfr_10	StringTie	exon	2408266	2408459	1000	+	.	gene_id "MSTRG.103"; transcript_id "MSTRG.103.3"; exon_number "5";
Sc4wPfr_10	StringTie	exon	2413646	2413717	1000	+	.	gene_id "MSTRG.103"; transcript_id "MSTRG.103.3"; exon_number "6";
Sc4wPfr_10	StringTie	exon	2413876	2413994	1000	+	.	gene_id "MSTRG.103"; transcript_id "MSTRG.103.3"; exon_number "7";
Sc4wPfr_10	StringTie	exon	2414361	2414589	1000	+	.	gene_id "MSTRG.103"; transcript_id "MSTRG.103.3"; exon_number "8";
Sc4wPfr_10	StringTie	transcript	2429430	2489195	1000	+	.	gene_id "MSTRG.103"; transcript_id "MSTRG.103.4";
Sc4wPfr_10	StringTie	exon	2429430	2429770	1000	+	.	gene_id "MSTRG.103"; transcript_id "MSTRG.103.4"; exon_number "1";
Sc4wPfr_10	StringTie	exon	2447120	2447271	1000	+	.	gene_id "MSTRG.103"; transcript_id "MSTRG.103.4"; exon_number "2";
Sc4wPfr_10	StringTie	exon	2447813	2447923	1000	+	.	gene_id "MSTRG.103"; transcript_id "MSTRG.103.4"; exon_number "3";
Sc4wPfr_10	StringTie	exon	2462333	2462428	1000	+	.	gene_id "MSTRG.103"; transcript_id "MSTRG.103.4"; exon_number "4";
Sc4wPfr_10	StringTie	exon	2464088	2464243	1000	+	.	gene_id "MSTRG.103"; transcript_id "MSTRG.103.4"; exon_number "5";
Sc4wPfr_10	StringTie	exon	2464339	2464395	1000	+	.	gene_id "MSTRG.103"; transcript_id "MSTRG.103.4"; exon_number "6";
Sc4wPfr_10	StringTie	exon	2469285	2469305	1000	+	.	gene_id "MSTRG.103"; transcript_id "MSTRG.103.4"; exon_number "7";
Sc4wPfr_10	StringTie	exon	2469586	2469624	1000	+	.	gene_id "MSTRG.103"; transcript_id "MSTRG.103.4"; exon_number "8";
Sc4wPfr_10	StringTie	exon	2469725	2469754	1000	+	.	gene_id "MSTRG.103"; transcript_id "MSTRG.103.4"; exon_number "9";
Sc4wPfr_10	StringTie	exon	2485460	2485498	1000	+	.	gene_id "MSTRG.103"; transcript_id "MSTRG.103.4"; exon_number "10";
Sc4wPfr_10	StringTie	exon	2485655	2485789	1000	+	.	gene_id "MSTRG.103"; transcript_id "MSTRG.103.4"; exon_number "11";
Sc4wPfr_10	StringTie	exon	2487992	2488124	1000	+	.	gene_id "MSTRG.103"; transcript_id "MSTRG.103.4"; exon_number "12";
Sc4wPfr_10	StringTie	exon	2488195	2489195	1000	+	.	gene_id "MSTRG.103"; transcript_id "MSTRG.103.4"; exon_number "13";
Sc4wPfr_10	StringTie	transcript	2429465	2488563	1000	+	.	gene_id "MSTRG.103"; transcript_id "MSTRG.103.5";
Sc4wPfr_10	StringTie	exon	2429465	2429770	1000	+	.	gene_id "MSTRG.103"; transcript_id "MSTRG.103.5"; exon_number "1";
Sc4wPfr_10	StringTie	exon	2447120	2447271	1000	+	.	gene_id "MSTRG.103"; transcript_id "MSTRG.103.5"; exon_number "2";
Sc4wPfr_10	StringTie	exon	2447813	2447923	1000	+	.	gene_id "MSTRG.103"; transcript_id "MSTRG.103.5"; exon_number "3";
Sc4wPfr_10	StringTie	exon	2462333	2462428	1000	+	.	gene_id "MSTRG.103"; transcript_id "MSTRG.103.5"; exon_number "4";
Sc4wPfr_10	StringTie	exon	2464088	2464243	1000	+	.	gene_id "MSTRG.103"; transcript_id "MSTRG.103.5"; exon_number "5";
Sc4wPfr_10	StringTie	exon	2464339	2464395	1000	+	.	gene_id "MSTRG.103"; transcript_id "MSTRG.103.5"; exon_number "6";
Sc4wPfr_10	StringTie	exon	2469285	2469305	1000	+	.	gene_id "MSTRG.103"; transcript_id "MSTRG.103.5"; exon_number "7";
Sc4wPfr_10	StringTie	exon	2469586	2469624	1000	+	.	gene_id "MSTRG.103"; transcript_id "MSTRG.103.5"; exon_number "8";
Sc4wPfr_10	StringTie	exon	2469725	2469754	1000	+	.	gene_id "MSTRG.103"; transcript_id "MSTRG.103.5"; exon_number "9";
Sc4wPfr_10	StringTie	exon	2471860	2471964	1000	+	.	gene_id "MSTRG.103"; transcript_id "MSTRG.103.5"; exon_number "10";
Sc4wPfr_10	StringTie	exon	2485460	2485498	1000	+	.	gene_id "MSTRG.103"; transcript_id "MSTRG.103.5"; exon_number "11";
Sc4wPfr_10	StringTie	exon	2485655	2485789	1000	+	.	gene_id "MSTRG.103"; transcript_id "MSTRG.103.5"; exon_number "12";
Sc4wPfr_10	StringTie	exon	2487992	2488124	1000	+	.	gene_id "MSTRG.103"; transcript_id "MSTRG.103.5"; exon_number "13";
Sc4wPfr_10	StringTie	exon	2488195	2488563	1000	+	.	gene_id "MSTRG.103"; transcript_id "MSTRG.103.5"; exon_number "14";
Sc4wPfr_10	StringTie	transcript	2429465	2488667	1000	+	.	gene_id "MSTRG.103"; transcript_id "MSTRG.103.6";
Sc4wPfr_10	StringTie	exon	2429465	2429770	1000	+	.	gene_id "MSTRG.103"; transcript_id "MSTRG.103.6"; exon_number "1";
Sc4wPfr_10	StringTie	exon	2447120	2447271	1000	+	.	gene_id "MSTRG.103"; transcript_id "MSTRG.103.6"; exon_number "2";
Sc4wPfr_10	StringTie	exon	2447813	2447923	1000	+	.	gene_id "MSTRG.103"; transcript_id "MSTRG.103.6"; exon_number "3";
Sc4wPfr_10	StringTie	exon	2462333	2462419	1000	+	.	gene_id "MSTRG.103"; transcript_id "MSTRG.103.6"; exon_number "4";
Sc4wPfr_10	StringTie	exon	2464088	2464243	1000	+	.	gene_id "MSTRG.103"; transcript_id "MSTRG.103.6"; exon_number "5";
Sc4wPfr_10	StringTie	exon	2464339	2464395	1000	+	.	gene_id "MSTRG.103"; transcript_id "MSTRG.103.6"; exon_number "6";
Sc4wPfr_10	StringTie	exon	2469285	2469305	1000	+	.	gene_id "MSTRG.103"; transcript_id "MSTRG.103.6"; exon_number "7";
Sc4wPfr_10	StringTie	exon	2469586	2469624	1000	+	.	gene_id "MSTRG.103"; transcript_id "MSTRG.103.6"; exon_number "8";
Sc4wPfr_10	StringTie	exon	2469725	2469754	1000	+	.	gene_id "MSTRG.103"; transcript_id "MSTRG.103.6"; exon_number "9";
Sc4wPfr_10	StringTie	exon	2471860	2471964	1000	+	.	gene_id "MSTRG.103"; transcript_id "MSTRG.103.6"; exon_number "10";
Sc4wPfr_10	StringTie	exon	2485460	2485498	1000	+	.	gene_id "MSTRG.103"; transcript_id "MSTRG.103.6"; exon_number "11";
Sc4wPfr_10	StringTie	exon	2485655	2485789	1000	+	.	gene_id "MSTRG.103"; transcript_id "MSTRG.103.6"; exon_number "12";
Sc4wPfr_10	StringTie	exon	2487992	2488124	1000	+	.	gene_id "MSTRG.103"; transcript_id "MSTRG.103.6"; exon_number "13";
Sc4wPfr_10	StringTie	exon	2488195	2488667	1000	+	.	gene_id "MSTRG.103"; transcript_id "MSTRG.103.6"; exon_number "14";
Sc4wPfr_10	StringTie	transcript	2429465	2488525	1000	+	.	gene_id "MSTRG.103"; transcript_id "MSTRG.103.7";
Sc4wPfr_10	StringTie	exon	2429465	2429770	1000	+	.	gene_id "MSTRG.103"; transcript_id "MSTRG.103.7"; exon_number "1";
Sc4wPfr_10	StringTie	exon	2447120	2447271	1000	+	.	gene_id "MSTRG.103"; transcript_id "MSTRG.103.7"; exon_number "2";
Sc4wPfr_10	StringTie	exon	2447813	2447923	1000	+	.	gene_id "MSTRG.103"; transcript_id "MSTRG.103.7"; exon_number "3";
Sc4wPfr_10	StringTie	exon	2462333	2462428	1000	+	.	gene_id "MSTRG.103"; transcript_id "MSTRG.103.7"; exon_number "4";
Sc4wPfr_10	StringTie	exon	2464088	2464243	1000	+	.	gene_id "MSTRG.103"; transcript_id "MSTRG.103.7"; exon_number "5";
Sc4wPfr_10	StringTie	exon	2464339	2464395	1000	+	.	gene_id "MSTRG.103"; transcript_id "MSTRG.103.7"; exon_number "6";
Sc4wPfr_10	StringTie	exon	2469285	2469305	1000	+	.	gene_id "MSTRG.103"; transcript_id "MSTRG.103.7"; exon_number "7";
Sc4wPfr_10	StringTie	exon	2469586	2469624	1000	+	.	gene_id "MSTRG.103"; transcript_id "MSTRG.103.7"; exon_number "8";
Sc4wPfr_10	StringTie	exon	2485460	2485498	1000	+	.	gene_id "MSTRG.103"; transcript_id "MSTRG.103.7"; exon_number "9";
Sc4wPfr_10	StringTie	exon	2485655	2485789	1000	+	.	gene_id "MSTRG.103"; transcript_id "MSTRG.103.7"; exon_number "10";
Sc4wPfr_10	StringTie	exon	2487992	2488124	1000	+	.	gene_id "MSTRG.103"; transcript_id "MSTRG.103.7"; exon_number "11";
Sc4wPfr_10	StringTie	exon	2488195	2488525	1000	+	.	gene_id "MSTRG.103"; transcript_id "MSTRG.103.7"; exon_number "12";
Sc4wPfr_10	StringTie	transcript	2429465	2488667	1000	+	.	gene_id "MSTRG.103"; transcript_id "MSTRG.103.8";
Sc4wPfr_10	StringTie	exon	2429465	2429770	1000	+	.	gene_id "MSTRG.103"; transcript_id "MSTRG.103.8"; exon_number "1";
Sc4wPfr_10	StringTie	exon	2447120	2447271	1000	+	.	gene_id "MSTRG.103"; transcript_id "MSTRG.103.8"; exon_number "2";
[truncated: 357,954 more rows]
